# Supplementary material for: Proteomic dataset of Paracentrotus lividus gonads of different sexes and at different maturation stages
Source: Data Brief. 2016 Jun 29;8:824–7. doi: 10.1016/j.dib.2016.06.037 (PMC4960011; doi:10.1016/j.dib.2016.06.037)
Supplement: Supplementary file 2 — Supplementary material [file mmc2.xlsx]

## Sheet: All protein IDs
Accession	Description	ΣCoverage	Σ# Proteins	Σ# Unique Peptides	Σ# Peptides	Σ# PSMs	# AAs	MW [kDa]	calc. pI	# PSM 1F_1	# PSM 1F_2	# PSM 1F_3	# PSM 3F_1	# PSM 3F_2	# PSM 3F_3	# PSM 4F_1	# PSM 4F_2	# PSM 4F_3	# PSM 6F_1	# PSM 6F_2	# PSM 6F_3	# PSM 1M_1	# PSM 1M_2	# PSM 1M_3	# PSM 3M_1	# PSM 3M_2	# PSM 3M_3	# PSM 4M_1	# PSM 4M_2	# PSM 4M_3	# PSM 6M_1	# PSM 6M_2	# PSM 6M_3
Q6WQT5	Toposome OS=Paracentrotus lividus PE=2 SV=1 - [Q6WQT5_PARLI]	65.23	1	63	95	4994	1343	152.827	6.55127	256	323	342	113	111	151	216	200	157	238	259	322	348	223	336	106	119	147	8	31	34	330	314	310
P11833	Tubulin beta chain OS=Paracentrotus lividus PE=2 SV=1 - [TBB_PARLI]	84.12	1	3	37	1472	447	50.019	4.83057	26	32	30	31	26	28	38		51	17	7	27	42	49	30	77	73	120	167	144	111	100	100	108
W4XHC0	Uncharacterized protein OS=Strongylocentrotus purpuratus GN=Sp-Btub1 PE=3 SV=1 - [W4XHC0_STRPU]	75.39	2	2	36	1459	447	50.0841	4.83057		32	30	31	26			39	51	17	7	27	42	49	30	77	73	118	166	143	112	97	97	106
Q964G1	Vitellogenin OS=Pseudocentrotus depressus PE=2 SV=1 - [Q964G1_PSEDP]	17.49	1	2	30	1250	1349	153.504	6.97607			92		23		44	50			66	70	94		101								75
Q3YL94	Major yolk protein OS=Mesocentrotus nudus GN=myp PE=2 SV=1 - [Q3YL94_MESNU]	16.6	1	1	28	1194	1349	153.564	7.02002							46			57													76
P19615	Major yolk protein OS=Strongylocentrotus purpuratus PE=1 SV=2 - [MYP_STRPU]	15.25	1	1	25	1155	1357	153.92	7.25439		75	78										79			25		38
Q7Z1Y6	Major yolk protein OS=Hemicentrotus pulcherrimus GN=MYP PE=2 SV=1 - [Q7Z1Y6_HEMPU]	15.68	1	1	28	1071	1346	152.908	6.99072									30															69
W4YEV4	Uncharacterized protein OS=Strongylocentrotus purpuratus GN=Sp-Tubb2a PE=3 SV=1 - [W4YEV4_STRPU]	58.82	1	2	26	971	374	42.1463	4.84326		18	16				23	24	32			17							110	99	80		59	75
E9L088	Beta-tubulin (Fragment) OS=Paracentrotus lividus PE=2 SV=1 - [E9L088_PARLI]	68.24	12	6	27	962	444	49.2052	4.98291	21	18	24	28	23	25	32	25	34	11	4	22	34	40	29	50	76	76	80	72	70	51	58	59
Q8WQY0	Toposome OS=Tripneustes gratilla PE=2 SV=2 - [Q8WQY0_TRIGR]	12.57	1	4	19	795	1344	153.896	6.48096	47	51	60				26	32	20	37		39		48	72							56	47
W4YY90	Uncharacterized protein OS=Strongylocentrotus purpuratus GN=Sp-Tuba1c PE=3 SV=1 - [W4YY90_STRPU]	76.68	2	8	29	786	416	46.2639	5.08447													28	30	23	31	38	67	75	65	69	48	56	59
P69004	Actin-15B OS=Strongylocentrotus franciscanus PE=2 SV=1 - [ACT2_STRFN]	72.61	11	1	25	780	376	41.7718	5.47803	32	21	22	22	21	23	51	49	51	46	38	50	15	13	17	15	18	33	37	38	41	36	42	49
W4Y157	Uncharacterized protein OS=Strongylocentrotus purpuratus GN=Sp-CplcaIIIb PE=3 SV=1 - [W4Y157_STRPU]	66.85	7	2	24	703	546	60.5621	5.8208	25	18	20	22	18	22	48	44	46	39	34		15	13	17		17		33	36		34	39	47
W4YJP3	Uncharacterized protein OS=Strongylocentrotus purpuratus GN=Sp-Btub8 PE=3 SV=1 - [W4YJP3_STRPU]	51.87	1	2	18	697	374	42.0681	4.84326																				73
P53474	Actin, cytoskeletal 3A OS=Strongylocentrotus purpuratus GN=CYIIIA PE=3 SV=1 - [ACTE_STRPU]	72.61	4	2	24	648	376	41.8769	5.59229												41
P53464	Actin, cytoskeletal OS=Heliocidaris tuberculata PE=3 SV=1 - [ACTM_HELTB]	78.46	6	3	23	608	376	41.7348	5.47803	21	13	16	15	14		36	32	38	28	25	37	11	13	14	13	13	31	35	36	44			41
W4ZKG2	Uncharacterized protein OS=Strongylocentrotus purpuratus GN=Sp-Vtgn3 PE=4 SV=1 - [W4ZKG2_STRPU]	5.51	1	12	31	607	5406	614.594	8.26514	32	56	52	20	30	31	20	21	18	39	34	30	34	30	32	15	22	11				28	30	22
O18514	Cytoplasmic actin type III OS=Heliocidaris tuberculata GN=htcyIII PE=2 SV=1 - [O18514_HELTB]	58.24	4	1	21	596	376	41.7469	5.47803																		27
Q25117	ATP synthase subunit beta, mitochondrial OS=Hemicentrotus pulcherrimus PE=2 SV=1 - [ATPB_HEMPU]	52.39	5	7	20	578	523	56.0399	5.23682	7	9	6	21	21	18	20	28	21	16	18	5	15	25	10	26	27	36	55	57	49	32	29	27
W4Y969	Uncharacterized protein OS=Strongylocentrotus purpuratus GN=Sp-Actph6 PE=3 SV=1 - [W4Y969_STRPU]	58.24	4	1	21	556	376	41.828	5.47803						21						29		9		12	14	27	32		37		33	41
W4XVG8	Uncharacterized protein OS=Strongylocentrotus purpuratus GN=Sp-Btub9 PE=4 SV=1 - [W4XVG8_STRPU]	22.05	1	1	13	502	458	51.2415	4.89404	11	11	13	12	11	14	13	15	18			11			9				60	48	42	32	34
W4XX23	Uncharacterized protein OS=Strongylocentrotus purpuratus GN=Sp-Atub8 PE=3 SV=1 - [W4XX23_STRPU]	32.74	1	1	15	478	452	50.2196	4.98291																		42
W4ZD41	Uncharacterized protein OS=Strongylocentrotus purpuratus GN=Sp-Act_5 PE=3 SV=1 - [W4ZD41_STRPU]	63.56	3	8	20	445	376	41.8049	5.47803	12			14	7	13	25	18	18	16	16	16	11	13	8	12	14	22	33	39	36	20	27	36
P12431	Actin, muscle OS=Strongylocentrotus purpuratus PE=3 SV=1 - [ACTM_STRPU]	55.61	3	5	19	419	374	41.5256	6.25244			8						30		19			6
W4ZKG3	Uncharacterized protein OS=Strongylocentrotus purpuratus GN=Sp-Apob_2 PE=4 SV=1 - [W4ZKG3_STRPU]	10.08	1	2	17	413	1805	202.849	6.53662	22	40	39	17		22	13		13	26		16	26	21		12
Q6PTM9	ATP synthase subunit beta (Fragment) OS=Eucidaris tribuloides PE=2 SV=1 - [Q6PTM9_EUCTR]	54.57	1	2	15	389	427	45.8278	5.0083				15	16	13	12						14	20		21	22	27	36	38	36		18
W4XL64	Uncharacterized protein OS=Strongylocentrotus purpuratus GN=Sp-Tuba2 PE=3 SV=1 - [W4XL64_STRPU]	37.06	1	2	14	381	394	44.2778	5.10986																15
W4ZBK1	Histone H4 (Fragment) OS=Strongylocentrotus purpuratus GN=Sp-EhH4_68 PE=3 SV=1 - [W4ZBK1_STRPU]	77.22	26	1	13	338	79	8.88989	10.3306	6	5	4	5	3	4	3	7	11	1	1	8	8	14	8	14	31	28	41	34	30	21	31	20
W4XFC5	Histone H4 OS=Strongylocentrotus purpuratus GN=Sp-EhH4_3 PE=3 SV=1 - [W4XFC5_STRPU]	54.37	7	2	12	321	103	11.3784	11.1948	6	5	4	5	3	4	3	7		1	1	8	8	14	8	14	31	28	41				29
W4XXR8	Uncharacterized protein (Fragment) OS=Strongylocentrotus purpuratus PE=4 SV=1 - [W4XXR8_STRPU]	80	16	3	8	301	80	9.22502	9.71533	2	2	2			2			3		1	5	11	25	6	18	35	15	33	26	22	22	45	24
W4YP78	ATP synthase subunit alpha OS=Strongylocentrotus purpuratus GN=Sp-Atp5a1 PE=3 SV=1 - [W4YP78_STRPU]	48.19	2	25	25	262	581	63.2202	8.99756		2		6	10	10	6	6	3	2	6		5	13	1	15	17	23	43	28	36	13	9	8
W4XN33	Uncharacterized protein OS=Strongylocentrotus purpuratus GN=Sp-Slc25a5 PE=3 SV=1 - [W4XN33_STRPU]	46.82	1	8	14	223	299	32.7192	9.84717		2	2	6	7	6	5	5	8				7	9	3	21	13	13	37	30	15	10	9	14
H1ACK9	Apolipoprotein B-like protein (Fragment) OS=Strongylocentrotus intermedius GN=apoB PE=2 SV=1 - [H1ACK9_STRIE]	14.94	1	1	6	201	522	59.0934	5.47803	12			12			3	4	4	10	11	7											6	4
W4YA10	Histone H2A OS=Strongylocentrotus purpuratus GN=Sp-Lhh2ae PE=3 SV=1 - [W4YA10_STRPU]	60.8	8	5	8	199	125	13.3455	11.0923	4	5	4	5	4	4	1			1	1		11	19	7	13		16			12		15
W4ZL30	Uncharacterized protein OS=Strongylocentrotus purpuratus GN=Sp-Btub7 PE=3 SV=1 - [W4ZL30_STRPU]	13.96	1	1	4	196	351	39.1306	4.69092														6		10		15	20	22	14
P02292	Histone H2B.3, sperm OS=Parechinus angulosus PE=1 SV=2 - [H2BS3_PARAN]	44.3	7	2	9	184	149	16.5091	11.9858													4	7		4		20	27	22	18	17	20	17
W4YDE0	Adenosylhomocysteinase OS=Strongylocentrotus purpuratus GN=Sp-Ahcy PE=3 SV=1 - [W4YDE0_STRPU]	48.72	1	16	16	175	431	47.4909	6.31592	7	6	5	13	9	18	15	11	19	4	1	5	7	6	4	11	8	8	2	5	2	1	4	4
P02290	Histone H2B.1, sperm OS=Parechinus angulosus PE=1 SV=2 - [H2BS1_PARAN]	41.38	2	1	8	174	145	16.1348	11.7368													4	7		4	8	17	23	20	18	18	19	15
W4YPA7	Uncharacterized protein OS=Strongylocentrotus purpuratus GN=Sp-Fmn/Abp PE=4 SV=1 - [W4YPA7_STRPU]	16.14	1	32	32	171	2602	279.102	6.11279	24	22	18	4	14	6		1	4	3	1	27	8	5	11	5	1	3	1		2	2	4	5
W4XCE0	Uncharacterized protein OS=Strongylocentrotus purpuratus GN=Sp-Btub2_1 PE=3 SV=1 - [W4XCE0_STRPU]	16.29	1	2	7	163	448	50.2391	4.79248	3	1	4									4	5		4		7
P18294	Creatine kinase, flagellar OS=Strongylocentrotus purpuratus PE=1 SV=1 - [KCRF_STRPU]	22.83	2	8	17	156	1174	130.786	6.32861													6	8		17	18	22	30	22	17	2	5	9
W4YHN2	Uncharacterized protein OS=Strongylocentrotus purpuratus GN=Sp-Actb_1 PE=3 SV=1 - [W4YHN2_STRPU]	32.28	3	3	10	152	378	41.9027	5.78271				4
W4YFX5	Uncharacterized protein OS=Strongylocentrotus purpuratus GN=Sp-Slc25a4 PE=3 SV=1 - [W4YFX5_STRPU]	43.71	1	5	11	146	302	33.3214	9.74463	2			8	8	6	8	6	10	1	1			3		11	8	9	20	18	6
W4ZCC9	Uncharacterized protein OS=Strongylocentrotus purpuratus GN=Sp-Atp1a3 PE=3 SV=1 - [W4ZCC9_STRPU]	19.63	2	16	16	137	983	108.036	5.16064	1			1					1				10	7	2	17	11	19	15	14	16	5	8	10
P16065	Speract receptor OS=Strongylocentrotus purpuratus PE=2 SV=1 - [GCY_STRPU]	13.96	3	1	13	132	1125	126.177	5.18604													12	12	1	8	15	6	36	17	14	4	4	3
P39057	Dynein beta chain, ciliary OS=Heliocidaris crassispina PE=1 SV=1 - [DYHC_HELCR]	11.89	18	12	35	130	4466	511.457	5.36377													3	10		20	19	19	21	19	15		3	1
P16890	Late histone H2B.L4 (Fragment) OS=Strongylocentrotus purpuratus PE=1 SV=1 - [H2BL4_STRPU]	54.21	10	2	7	128	107	11.9934	10.3599	4	4	4	4	5	3			4			6	4	1	5	4	5	10	13	11	12		12	9
Q6PTM8	Catalase (Fragment) OS=Eucidaris tribuloides PE=2 SV=1 - [Q6PTM8_EUCTR]	23.86	1	1	4	127	264	29.9379	8.03076	8	7	7	3	7	5	3	4	3	4	5	8	7	4	8	8	5	7	1	2	3	8	6	4
W4ZKD5	Histone H4 OS=Strongylocentrotus purpuratus GN=Sp-EhH4_80 PE=3 SV=1 - [W4ZKD5_STRPU]	36.89	2	3	7	125	103	11.3473	10.8579											1		3	3		7	12	8	14	9	14	10	13	10
W4YJT9	Uncharacterized protein OS=Strongylocentrotus purpuratus GN=Sp-Vtgn2 PE=4 SV=1 - [W4YJT9_STRPU]	2.63	3	7	8	124	3650	408.409	5.41455	7	8	6	4	3	9	8	8	7	7	11	10	3	2	9	2	4	2				3	6	5
W4XHR0	Uncharacterized protein OS=Strongylocentrotus purpuratus GN=Sp-Ckmt2 PE=3 SV=1 - [W4XHR0_STRPU]	30.68	1	9	10	122	427	47.1446	6.41748													3	5		15	12	15	26	16	14	6	6	4
Q0GU39	Betaine homocysteine methyltransferase (Fragment) OS=Paracentrotus lividus GN=BHMT PE=2 SV=1 - [Q0GU39_PARLI]	38.06	1	7	10	122	381	42.1659	6.40479	8	7	3	10	6	7	7	12	13			5	5	5	6	6	5	8		1	1	3	1	3
W4Z0B2	Uncharacterized protein OS=Strongylocentrotus purpuratus GN=Sp-Act_2 PE=3 SV=1 - [W4Z0B2_STRPU]	19.48	1	1	6	120	349	38.6536	5.94775		4
W4Z8A7	6-phosphogluconate dehydrogenase, decarboxylating OS=Strongylocentrotus purpuratus GN=Sp-Pgd PE=3 SV=1 - [W4Z8A7_STRPU]	24.59	1	10	10	117	488	53.4931	6.7417	9	10	6	12	9	12	7	5	11	2	2	2	6	5	6	5	7	1
W4YS38	Malate dehydrogenase OS=Strongylocentrotus purpuratus GN=Sp-Mdh2 PE=3 SV=1 - [W4YS38_STRPU]	29.81	1	7	7	117	322	33.4722	5.35107				4	4	3	1	3	4	1			4	7	2	9	7	11	18	14	12	5	5	3
Q25381	Actin, muscle (Fragment) OS=Lytechinus pictus PE=3 SV=1 - [ACTM_LYTPI]	71.51	1	2	9	116	172	19.2856	5.63037																					13
P16886	Late histone H2A.L3 OS=Strongylocentrotus purpuratus PE=1 SV=2 - [H2AL_STRPU]	59.52	11	2	5	115	126	13.4426	11.2534	3	3	4			3	1			1	1	3	4	8	4	6	10	10	6	10	7	8	9	7
P23098	Dynein beta chain, ciliary OS=Tripneustes gratilla PE=1 SV=1 - [DYHC_TRIGR]	9.43	18	8	29	115	4466	511.456	5.35107													3					18					3	1
D3VNG8	Citrate synthase OS=Psammechinus miliaris GN=cs PE=2 SV=1 - [D3VNG8_PSAMI]	39.22	2	6	12	112	464	51.3831	6.29053	1	1		2	2	3	3	3	5	1	1		3	9		9	10	14	12	14	7	4	4	4
P05932	Calmodulin-beta (Fragment) OS=Arbacia punctulata PE=2 SV=1 - [CALMB_ARBPU]	61.59	7	4	7	111	138	15.5543	4.28467	1			3	5	4	8	7	5	3	1	6	1	1	1	3	4	6	10	11	13	4	5	9
Q8MQU3	Maternal butanol extracted protein 2 OS=Paracentrotus lividus PE=2 SV=1 - [Q8MQU3_PARLI]	22.78	1	7	7	111	360	40.4263	8.77783				13	7	7	18	17	19	14	16
Q27750	Histone H2B.2, sperm OS=Psammechinus miliaris PE=1 SV=3 - [H2BS2_PSAMI]	37.06	6	1	7	109	143	15.7687	11.854																		13
W4ZGC9	Uncharacterized protein OS=Strongylocentrotus purpuratus GN=Sp-Vdac2_1 PE=4 SV=1 - [W4ZGC9_STRPU]	33.57	1	8	8	104	283	30.3793	6.81494	4	1	3	4	5	6	4	1	3	2	4	1	2	4	1	6	8	10	10	9	7	4	2	3
W4ZLH8	Uncharacterized protein OS=Strongylocentrotus purpuratus GN=Sp-Axndhc9h PE=4 SV=1 - [W4ZLH8_STRPU]	8.91	19	7	27	103	4466	511.054	5.32568											1		3	9		14	15		16	17			3	1
W4XA87	Catalase OS=Strongylocentrotus purpuratus GN=Sp-Cat PE=3 SV=1 - [W4XA87_STRPU]	22.02	1	3	6	102	495	56.2671	7.13721	8	8	11		6	5	1		3	1	4	8	6	3	9	6		5		2	1	5	3	4
W4Y2X0	Uncharacterized protein OS=Strongylocentrotus purpuratus GN=Sp-My18Aputativehomolog PE=4 SV=1 - [W4Y2X0_STRPU]	12.94	1	13	23	101	1963	225.136	5.43994	9	11	8	3	12	1	3		12		1	12		1	4	1	1	5	2	7	5		2
W4YHV1	Uncharacterized protein OS=Strongylocentrotus purpuratus GN=Sp-Ckm PE=3 SV=1 - [W4YHV1_STRPU]	15.18	1	3	11	101	1120	125.029	7.04932																			17	15	10	2
Q9U8R3	Elongation factor 1-alpha OS=Heliocidaris crassispina GN=AcEFP PE=2 SV=1 - [Q9U8R3_HELCR]	10.82	7	1	5	98	462	50.7475	9.0415	4	7	4	10	6	11	8	9	9	3		9	1		3	2	2	5		1	1		1	2
Q76LB7	Calmodulin OS=Strongylocentrotus intermedius GN=CaM PE=2 SV=1 - [Q76LB7_STRIE]	53.02	6	1	4	96	149	16.7998	4.22119	1				5				5	3	1		1	1	1	3			10				5	9
W4Z7I3	Citrate synthase OS=Strongylocentrotus purpuratus GN=Sp-Cs PE=3 SV=1 - [W4Z7I3_STRPU]	23.18	1	1	8	96	453	50.4987	6.65381	1	1		2	2	3	3	3	5	1	1					7	7	13	12		7		4	4
W4Y536	Uncharacterized protein (Fragment) OS=Strongylocentrotus purpuratus GN=Sp-Ef2 PE=4 SV=1 - [W4Y536_STRPU]	22.84	1	5	15	90	845	94.7114	7.28369	2	2	1	17	8	18	8	7	6							6	2	5		5	2		1
W4XK99	Uncharacterized protein OS=Strongylocentrotus purpuratus GN=Sp-14-3-3e PE=3 SV=1 - [W4XK99_STRPU]	16.99	6	2	5	88	259	29.6208	4.89404	4	2	1	6	4	4	1	3	3	2	1	4	2	4	3	6	7	10	3	5	6		4	3
E2S0A8	Elongation factor 1-alpha (Fragment) OS=Pseudocentrotus depressus GN=EEF1A PE=2 SV=1 - [E2S0A8_PSEDP]	10	7	1	5	87	450	49.0857	9.1001		7	5	10			7			3		8	1		3			5		1	1		1	2
W4Y0E3	Uncharacterized protein OS=Strongylocentrotus purpuratus GN=Sp-Hsp701A PE=3 SV=1 - [W4Y0E3_STRPU]	31.76	15	11	16	87	658	71.7293	5.30029	3	1	2	4	4	4	3		4				1	2	7	12	11	13	2	7	4		1	1
Q6PTP2	Catalase (Fragment) OS=Encope michelini PE=2 SV=1 - [Q6PTP2_ENCMI]	17.8	2	2	5	85	264	30.1779	7.6499	7	6	6	2	5	3		2			3	6	6	4	6	6	4				3			2
Q6PTP1	Elongation factor 1-alpha (Fragment) OS=Encope michelini PE=2 SV=1 - [Q6PTP1_ENCMI]	12.17	7	1	5	83	411	44.9681	8.71924		7		11						3			1		3					1	1		1	2
Q27748	Histone H3 OS=Paracentrotus lividus GN=h3.3 PE=2 SV=1 - [Q27748_PARLI]	45.59	1	1	6	83	136	15.3325	11.2681	1	2	2			1						3	5	4	2	2	9	6	9	8	8	4	8	5
W4YUC0	Uncharacterized protein OS=Strongylocentrotus purpuratus GN=Sp-Nvll_1 PE=4 SV=1 - [W4YUC0_STRPU]	15.96	1	9	9	82	777	86.9432	5.14795	5	1	2	6	3	7	5	6	2				3	4	4	7	5	9	1	5	5		1	1
Q99327	Myosin heavy chain (Fragment) OS=Lytechinus variegatus GN=MYH PE=2 SV=1 - [Q99327_LYTVA]	29.92	1	3	13	77	488	55.9908	4.97021	4	6	6	3	9		3		12	2	1	10			6	1		3		5	3			1
W4ZLH7	Uncharacterized protein OS=Strongylocentrotus purpuratus GN=Sp-Axndhc8h PE=4 SV=1 - [W4ZLH7_STRPU]	6.79	23	22	23	77	4592	521.633	6.03662													2	7		21	15	5	10	7	9			1
W4XMJ4	Uncharacterized protein OS=Strongylocentrotus purpuratus GN=Sp-Bhmt_1 PE=4 SV=1 - [W4XMJ4_STRPU]	10.54	1	1	4	76	408	44.8783	6.53662	6	5	3	5	4	5		8					4		5	4							1	2
Q26050	Bep4 (Fragment) OS=Paracentrotus lividus GN=bep4 PE=4 SV=1 - [Q26050_PARLI]	15.1	2	5	5	74	298	32.8625	7.40088				5	3	9	10	10	13	9	15
Q6PTF8	Catalase (Fragment) OS=Strongylocentrotus purpuratus PE=2 SV=1 - [Q6PTF8_STRPU]	26.52	1	1	5	73	264	30.0548	7.60596															8		4
W4XYN5	Uncharacterized protein OS=Strongylocentrotus purpuratus GN=Sp-Htpalpha PE=3 SV=1 - [W4XYN5_STRPU]	18.61	2	9	9	72	634	68.2391	8.30908									1					4		11	9	8	15	11	8	2	3
Q1KND2	Mitochondrial chaperonin Hsp56 OS=Paracentrotus lividus PE=3 SV=1 - [Q1KND2_PARLI]	22.68	3	8	8	70	582	62.0204	5.26221	1	2	2	5	8	7	3	3	4	6	8		2	4		4	3	2	4	1	1
E2FIA9	Translation elongation factor 2 (Fragment) OS=Sphaerechinus granularis PE=2 SV=1 - [E2FIA9_SPHGR]	17.55	1	2	12	69	826	91.9378	7.1665	2	2		15	7	13	6	6	7								2	2
W4ZDG0	Clathrin heavy chain OS=Strongylocentrotus purpuratus GN=Sp-Cltc PE=3 SV=1 - [W4ZDG0_STRPU]	12.35	1	12	12	68	1668	190.306	5.47803	5	4	5	5	5	9	3		2			6	3	4	6	3	3	2				1	1	1
P08991	Histone H2A.V (Fragment) OS=Strongylocentrotus purpuratus GN=H2A.F/Z PE=1 SV=1 - [H2AV_STRPU]	47.2	3	2	4	65	125	13.1564	10.5796		1	1	4		3	1			1	1		2	7	1	4	8	4	4		5
D5H3J3	Ubiquitin OS=Psammechinus miliaris GN=ubiquitin PE=2 SV=1 - [D5H3J3_PSAMI]	36.72	6	4	4	65	128	14.699	9.83252		5	3	2	2	4	5	1	4		1	2	4	1	4		2	3	1	6	7	2	5	1
W4XD57	Histone H2B OS=Strongylocentrotus purpuratus GN=Sp-ClvhH2b PE=3 SV=1 - [W4XD57_STRPU]	29.37	2	1	4	65	126	13.9936	10.4771	3	1	3	4	4	4	3	2	3	4	3
Q6PTP4	Fructose-bisphosphate aldolase (Fragment) OS=Encope michelini PE=2 SV=1 - [Q6PTP4_ENCMI]	22.34	5	2	2	65	197	21.884	5.8335	1	2	1	4	4	2	5	6	4	4	3	4	2	2	2	2	2	3	1	2	2	3	1	3
Q27669	Guanylate cyclase OS=Hemicentrotus pulcherrimus PE=2 SV=1 - [Q27669_HEMPU]	14.22	5	1	14	65	1125	126.465	5.13525													3				3	3	28	12	12			2
W4YV73	Uncharacterized protein OS=Strongylocentrotus purpuratus GN=Sp-Cry2 PE=4 SV=1 - [W4YV73_STRPU]	16.03	1	5	5	64	524	60.296	9.01221	2	5	3	5	5	5	4	3	3	5	5	8	2	1	1			2				1	3	1
W4XSE9	Uncharacterized protein OS=Strongylocentrotus purpuratus GN=Sp-YP30/FascL_4 PE=4 SV=1 - [W4XSE9_STRPU]	7.95	3	4	4	63	365	40.2655	6.7124			2	4	5	2	10	11	10	8	11
W4Z4A4	Uncharacterized protein OS=Strongylocentrotus purpuratus GN=Sp-Rps5 PE=3 SV=1 - [W4Z4A4_STRPU]	23.27	1	4	4	63	275	30.8031	9.18799	2	2	1	6	5	4	5	6	5	3	2	1	2	2	1	2	4	3		1	2		1	3
W4YB92	Uncharacterized protein OS=Strongylocentrotus purpuratus PE=4 SV=1 - [W4YB92_STRPU]	27.86	1	8	8	62	280	31.7521	7.02002	1	2			1	3		2					2	2	2	7	6	5	7	7	6	1	4	4
W4Z340	Uncharacterized protein OS=Strongylocentrotus purpuratus GN=Sp-14-3-3_2 PE=3 SV=1 - [W4Z340_STRPU]	13.15	4	1	4	59	251	28.6855	4.97021	3	2	1	4			1		2		1	4			2	4	4	5	3	3	4		3	2
W4ZCA1	Uncharacterized protein OS=Strongylocentrotus purpuratus GN=Sp-Spag6 PE=4 SV=1 - [W4ZCA1_STRPU]	40.55	1	11	11	57	508	55.1121	6.37939													3	5		11	7	8	9	8	5			1
W4YZJ8	Uncharacterized protein OS=Strongylocentrotus purpuratus GN=Sp-CshH3 PE=4 SV=1 - [W4YZJ8_STRPU]	45.59	1	1	6	56	136	15.3726	11.3999				3	1	2		3	3		1
W4Z3W3	Uncharacterized protein OS=Strongylocentrotus purpuratus GN=Sp-Srcr197 PE=4 SV=1 - [W4Z3W3_STRPU]	13.54	3	4	5	55	421	47.0522	5.92236													2			3	4	7	10	13	8	2	1	5
W4XDX6	Uncharacterized protein OS=Strongylocentrotus purpuratus GN=Sp-Airc PE=4 SV=1 - [W4XDX6_STRPU]	18.03	1	6	6	52	427	47.5006	7.73779	2	3	2	6	5	6	3	3	2				2	2		5	5	3	1	2
W4Z8Z5	Uncharacterized protein OS=Strongylocentrotus purpuratus PE=4 SV=1 - [W4Z8Z5_STRPU]	26.58	1	1	2	52	79	8.82943	6.26514																			4		5
W4Y0E2	Uncharacterized protein OS=Strongylocentrotus purpuratus GN=Sp-Hsp701E PE=3 SV=1 - [W4Y0E2_STRPU]	20.49	9	3	8	51	659	71.8155	5.47803		1	2										1	3			8							1
P91791	Peptidyl-prolyl cis-trans isomerase OS=Hemicentrotus pulcherrimus PE=2 SV=1 - [PPIA_HEMPU]	20.73	1	3	3	51	164	17.6668	8.44092			1	1	1	1	3	5	4	3	2	2	1	2	1			2	7	4	6	1	2	2
W4XYP1	Uncharacterized protein OS=Strongylocentrotus purpuratus GN=Sp-Hsp702A PE=3 SV=1 - [W4XYP1_STRPU]	9.94	3	5	6	46	664	73.5983	4.97021		1	2		3	3	2	3	3	5	4	1	1				3	3		2				2
W4ZKG4	Uncharacterized protein OS=Strongylocentrotus purpuratus GN=Sp-Vwdp PE=4 SV=1 - [W4ZKG4_STRPU]	2.28	1	2	6	46	2280	264.866	9.27588			6
P04736	Late histone H2A.2.1 OS=Psammechinus miliaris PE=2 SV=2 - [H2A2_PSAMI]	31.45	9	1	3	45	124	13.1914	10.9165							1			1	1							4
W4ZG19	Uncharacterized protein OS=Strongylocentrotus purpuratus GN=Sp-Rpip1_1 PE=3 SV=1 - [W4ZG19_STRPU]	14.68	2	1	1	45	109	11.1484	4.36084	2	2	2	4	2	3	4	3	3	3	2	2		1		2	2	2	1	1	1		1	2
W4Y2D9	Uncharacterized protein OS=Strongylocentrotus purpuratus GN=Sp-Slc25a3_2 PE=3 SV=1 - [W4Y2D9_STRPU]	37.92	1	9	9	45	356	39.093	8.98291				2		2							1	4	1	3	1	3	10	6	5	4	1	2
Q8IFK6	14-3-3 epsilon protein homologue OS=Paracentrotus lividus PE=2 SV=2 - [Q8IFK6_PARLI]	19.37	2	2	4	43	253	29.0717	4.91943		2	1	5			1				1
Q94763	GTPase SUrab10p (Fragment) OS=Strongylocentrotus purpuratus GN=rab10 PE=2 SV=1 - [Q94763_STRPU]	16.85	5	2	3	43	178	20.1851	7.76709	3	4	4	5	4	3	1		2				3	3	2	4	5
W4ZHP8	Uncharacterized protein OS=Strongylocentrotus purpuratus GN=Sp-Idh3a PE=3 SV=1 - [W4ZHP8_STRPU]	18.64	1	4	4	43	381	41.5217	5.5415						1							5	5		8	7	7	3	2	3	1	1
A3KLJ5	Eukaryotic initiation factor 4a OS=Strongylocentrotus purpuratus GN=eif4a PE=2 SV=1 - [A3KLJ5_STRPU]	16.43	2	5	5	42	426	48.2475	5.18604	1	2	2	2	1	2	6	3	4	1		2	2	2	1	2	2	2	1	1	1		1	1
Q9U8P5	Guanylate cyclase OS=Diadema setosum GN=DsPTGC04 PE=2 SV=1 - [Q9U8P5_DIASE]	9.14	1	2	9	41	1127	126.334	5.26221													4	4		1	3	3	13		6
W4XMI8	Uncharacterized protein OS=Strongylocentrotus purpuratus GN=Sp-Pacrg PE=4 SV=1 - [W4XMI8_STRPU]	22.03	2	4	4	40	236	26.5968	9.01221													2	1	1	3	2	6	6	7	4	3	2	3
O02414	Dynein light chain LC6, flagellar outer arm OS=Heliocidaris crassispina PE=3 SV=1 - [DYL1_HELCR]	51.69	2	4	4	40	89	10.3191	7.37158																8	2	6	7	7	6		2	2
E2S0A9	Glyceraldehyde-3-phosphate dehydrogenase (Fragment) OS=Pseudocentrotus depressus GN=GAPDH PE=2 SV=1 - [E2S0A9_PSEDP]	15.13	3	5	5	37	337	36.4454	7.76709	3			3		2	1	1	3	1			1	3	2	4	2	2	2	1	3			3
W4X9Z1	Uncharacterized protein OS=Strongylocentrotus purpuratus GN=Sp-Hypp_1245 PE=4 SV=1 - [W4X9Z1_STRPU]	3.82	1	1	1	37	445	49.289	5.14795	2	2	1	3		2	4	2		2	4	2	1	3			1	1				4		3
P80367	Metallothionein OS=Paracentrotus lividus PE=1 SV=2 - [MT_PARLI]	46.15	2	2	2	37	65	6.43034	6.16357	2	4	2	2		4	7	3	5	6	2
Q27689	Histone H3 OS=Lytechinus pictus PE=3 SV=1 - [Q27689_LYTPI]	40.44	1	1	5	37	136	15.4956	11.3706																			6		7	3	5	3
W4YZ01	Uncharacterized protein OS=Strongylocentrotus purpuratus GN=Sp-Pmpcb PE=3 SV=1 - [W4YZ01_STRPU]	25.21	1	8	8	36	484	53.7297	6.1001														3		6	2	6	6	8	5
W4XR42	Uncharacterized protein OS=Strongylocentrotus purpuratus GN=Sp-Rack PE=4 SV=1 - [W4XR42_STRPU]	27.36	1	6	6	36	318	35.2685	7.6499	1			5	3	8	4	4	1					2		2	4	2
C0KIF4	Uncharacterized protein OS=Strongylocentrotus purpuratus GN=Sp-Vasa PE=2 SV=1 - [C0KIF4_STRPU]	12.92	2	4	8	34	766	79.4748	5.99854			1	1	2	2	4	2					1			6	5	7		3
Q66NB9	RNA-binding protein AUF1 (Fragment) OS=Paracentrotus lividus PE=2 SV=1 - [Q66NB9_PARLI]	26.69	2	7	7	34	296	31.0537	8.96826	1	1	1	2	1		1	2		1			2		2	5	6	6		2	1
W4Z3B0	Uncharacterized protein OS=Strongylocentrotus purpuratus GN=Sp-Rps4 PE=4 SV=1 - [W4Z3B0_STRPU]	15.26	1	4	4	34	249	28.1403	10.3892	2	2	2	2	2	6		1				3	2	1	2	2	2	2					1	2
Q17064	Sp85 OS=Arbacia punctulata PE=2 SV=1 - [Q17064_ARBPU]	4.14	1	1	2	33	531	57.3778	4.89404																1	5	5	6	6	7			3
E9L089	EGIP OS=Paracentrotus lividus PE=2 SV=1 - [E9L089_PARLI]	22.63	2	6	6	32	274	30.9363	4.79248	1		1	7	2	5	2	10	1	1	2
W4Y3B7	Uncharacterized protein OS=Strongylocentrotus purpuratus GN=Sp-Yp301 PE=4 SV=1 - [W4Y3B7_STRPU]	5.16	4	2	2	32	349	38.5104	9.12939				3		5	5	4	5	6	3	1
W4Y3V9	Uncharacterized protein OS=Strongylocentrotus purpuratus PE=4 SV=1 - [W4Y3V9_STRPU]	31.3	1	1	2	32	131	14.7801	4.99561																		2			3
W4YDK4	Uncharacterized protein OS=Strongylocentrotus purpuratus GN=Sp-Rps28 PE=3 SV=1 - [W4YDK4_STRPU]	29.91	1	3	3	32	107	12.1255	9.48096	1	1		3	4	5	2	4	3	2						3	2	2
W4YPB0	Uncharacterized protein OS=Strongylocentrotus purpuratus GN=Sp-EglL PE=4 SV=1 - [W4YPB0_STRPU]	7.93	1	4	4	32	542	61.1675	8.82178	2	1	1	9	5	7	2	3	2
W4Z2C7	T-complex protein 1 subunit alpha OS=Strongylocentrotus purpuratus GN=Sp-Tcp1_1 PE=3 SV=1 - [W4Z2C7_STRPU]	7.84	1	2	2	32	561	60.0585	6.55127	1	2		4	4	2	1	1	2	1			2	3	1	4	2	1					1
W4XSB0	Galectin OS=Strongylocentrotus purpuratus GN=Sp-Gal/lec3 PE=4 SV=1 - [W4XSB0_STRPU]	11.61	1	3	3	30	267	30.0563	9.21729	2	3	2	1	1		1	1	1	1		2	1	1	1	4			1		1	2	2	2
W4Y5K3	Uncharacterized protein OS=Strongylocentrotus purpuratus PE=4 SV=1 - [W4Y5K3_STRPU]	32.82	2	4	4	30	195	22.845	9.81787													1	1		3	3	7	4	4	1	2	2	2
W4Z513	Uncharacterized protein OS=Strongylocentrotus purpuratus GN=Sp-Ran PE=4 SV=1 - [W4Z513_STRPU]	24.11	1	5	5	30	224	25.574	7.41553				6	1	6	2	3	2							3	2	2	1	1	1
Q25114	Regulatory subunit of cAMP-dependent histone kinase OS=Hemicentrotus pulcherrimus PE=2 SV=1 - [Q25114_HEMPU]	22.55	3	8	8	30	368	41.6536	4.79248																9	1	6	6	4	4
A8KR81	Cytochrome c oxidase subunit 2 OS=Strongylocentrotus droebachiensis GN=coii PE=3 SV=1 - [A8KR81_STRDR]	20.52	9	4	4	29	229	25.9981	4.37354							1							1		5	2	2	9	5	4
W4ZEE8	Uncharacterized protein OS=Strongylocentrotus purpuratus GN=Sp-Rps23 PE=3 SV=1 - [W4ZEE8_STRPU]	15.17	1	2	2	29	145	16.0258	10.6675	2	2	2	2	2	3		3			1	1	2	2	2		1	2						2
W4YD34	Uncharacterized protein OS=Strongylocentrotus purpuratus GN=Sp-Rps3 PE=3 SV=1 - [W4YD34_STRPU]	18.64	1	5	5	27	279	30.7322	9.68604	2		1	6	1	5	3	3	1							2	2							1
W4YYJ5	Uncharacterized protein OS=Strongylocentrotus purpuratus GN=Sp-Actinin PE=4 SV=1 - [W4YYJ5_STRPU]	2.56	1	2	2	27	899	103.602	5.31299	2	2	2	2	3	2	2	1	1	1		1	2	1	1		1	2					1
Q4VY61	Translation elongation factor 1B gamma subunit OS=Strongylocentrotus purpuratus GN=eef1G PE=2 SV=1 - [Q4VY61_STRPU]	8.94	2	3	3	27	425	48.6464	5.80811		1	1	2	2	3	4	3	3	1				1		1	1	2		1			1
W4Y5V8	Annexin OS=Strongylocentrotus purpuratus GN=Sp-Anxn PE=3 SV=1 - [W4Y5V8_STRPU]	8.18	1	2	2	25	318	34.8439	6.88818	1		1	1	2	1	1	2	2	1	1		1	1	2	1	2	1	1			1	1	1
W4YKX5	Transketolase OS=Strongylocentrotus purpuratus GN=Sp-Tkt PE=3 SV=1 - [W4YKX5_STRPU]	4.82	1	3	3	25	622	66.1167	6.37939	1	1	1	2	1	5	2	3	3			1				2	1	1		1
W4X9H8	Uncharacterized protein OS=Strongylocentrotus purpuratus GN=Sp-Atp5f1 PE=4 SV=1 - [W4X9H8_STRPU]	12.45	1	4	4	24	249	28.3336	9.37842					1		1							1		2	3	1	4	2	6	1	2
W4Y0Y6	Uncharacterized protein OS=Strongylocentrotus purpuratus GN=Sp-Acadvl PE=3 SV=1 - [W4Y0Y6_STRPU]	20.66	1	9	9	24	639	69.3522	6.94678														4		6	1	3	5	1	3	1
W4Y4Q1	Uncharacterized protein OS=Strongylocentrotus purpuratus GN=Sp-Ddx3Y PE=4 SV=1 - [W4Y4Q1_STRPU]	11.62	1	4	5	24	628	68.329	9.29053		2	2	3		3	1									3	3	7
W4ZLH4	Uncharacterized protein OS=Strongylocentrotus purpuratus GN=Sp-Axndhc5h PE=4 SV=1 - [W4ZLH4_STRPU]	1.16	26	5	6	24	4647	530.064	6.23975												1												1
W4XMJ1	Uncharacterized protein OS=Strongylocentrotus purpuratus GN=Sp-Dnah3 PE=4 SV=1 - [W4XMJ1_STRPU]	1.44	19	3	4	24	4019	458.47	5.84619														1		5	2	4	4	4	3			1
W4Y604	Uncharacterized protein OS=Strongylocentrotus purpuratus GN=Sp-Rps18_1 PE=3 SV=1 - [W4Y604_STRPU]	20.63	2	3	3	23	126	14.7368	10.3013				3	2	4	2	3	2	1	1	1					2	2
W4YBG3	Uncharacterized protein OS=Strongylocentrotus purpuratus GN=Sp-Sucla2 PE=3 SV=1 - [W4YBG3_STRPU]	15.71	1	5	5	23	452	49.0351	5.31299														2		6	3	6	3	2	1
W4YWW2	Uncharacterized protein OS=Strongylocentrotus purpuratus GN=Sp-Hsp902a1 PE=4 SV=1 - [W4YWW2_STRPU]	13.53	1	6	6	23	510	59.435	5.18604	3			2	1	4	2	1	1							3		2		1	2			1
W4XYN4	Uncharacterized protein OS=Strongylocentrotus purpuratus GN=Sp-Hadhb PE=3 SV=1 - [W4XYN4_STRPU]	16.1	1	6	6	23	441	47.2291	8.70459					1											3	2	2	7	4	2	1	1
W4Z437	Uncharacterized protein OS=Strongylocentrotus purpuratus GN=Sp-Uqcrc2 PE=3 SV=1 - [W4Z437_STRPU]	8.17	2	2	2	23	453	48.5243	7.26904													2	4		4	2	3	3	2	2		1
W4XAK0	Uncharacterized protein OS=Strongylocentrotus purpuratus GN=Sp-Rpl6 PE=4 SV=1 - [W4XAK0_STRPU]	15.26	1	3	3	22	249	28.9328	10.3745	2	1		3	2	5		2	1		1	2			1	1	1
W4ZLH2	Uncharacterized protein OS=Strongylocentrotus purpuratus GN=Sp-Axndhc2h PE=4 SV=1 - [W4ZLH2_STRPU]	2.02	22	5	6	22	4458	509.479	6.354													1			5	2	3	4		3			1
W4ZC86	Uncharacterized protein OS=Strongylocentrotus purpuratus GN=Sp-Calseq PE=3 SV=1 - [W4ZC86_STRPU]	11.72	2	4	4	21	401	44.3297	5.14795	2	2	1	1	3	2				1	1		2		2		3	1
P33095	40S ribosomal protein S15a OS=Strongylocentrotus purpuratus GN=RPS15A PE=2 SV=3 - [RS15A_STRPU]	20	2	2	3	21	130	14.8007	9.72998				2	1		3	4	3	1						2	1	2		1				1
W4XEK3	Pyruvate kinase OS=Strongylocentrotus purpuratus GN=Sp-Pkm2 PE=3 SV=1 - [W4XEK3_STRPU]	9.9	1	5	5	21	495	54.4969	6.91748	1	2	2	1	1	1								1	2	2	1	4	1	1	1
W4YDC1	Uncharacterized protein OS=Strongylocentrotus purpuratus GN=Sp-Etfa_1 PE=4 SV=1 - [W4YDC1_STRPU]	32.47	2	3	3	21	154	16.4263	5.24951				3		2								6		4	5	1
W4YAB0	Malate dehydrogenase OS=Strongylocentrotus purpuratus GN=Sp-Mdh1 PE=3 SV=1 - [W4YAB0_STRPU]	11.04	2	2	2	20	335	36.1735	6.771			2	3	1	3	1	1	2				1	1	1	2	2
W4Z591	Uncharacterized protein OS=Strongylocentrotus purpuratus GN=Sp-Ddx6 PE=4 SV=1 - [W4Z591_STRPU]	7.43	1	3	3	20	538	61.0006	8.32373	3	4	2	4	1	3		2									1
Q70JA0	Nectin OS=Paracentrotus lividus GN=nec PE=2 SV=2 - [Q70JA0_PARLI]	20.53	1	12	12	20	984	108.19	6.46826				5	1	2		4			8
W4Y6H9	Uncharacterized protein OS=Strongylocentrotus purpuratus GN=Sp-Sdha PE=4 SV=1 - [W4Y6H9_STRPU]	4.32	2	1	2	20	579	63.0488	5.71924				2	1	2	2	1	1					2		2	2	1	1	2	1
Q26648	Tektin-B1 OS=Strongylocentrotus purpuratus PE=1 SV=1 - [TKB1_STRPU]	20.25	2	7	7	20	400	46.1193	5.50342																3	3	3	4	4	3
W4XD89	Uncharacterized protein OS=Strongylocentrotus purpuratus GN=Sp-Pr65a PE=4 SV=1 - [W4XD89_STRPU]	3.43	1	1	1	19	467	51.8567	5.09717		1	1	2	2	2	1	1	1			1	1	1	1	1	2	1
W4YF40	Uncharacterized protein (Fragment) OS=Strongylocentrotus purpuratus GN=Sp-Ogdh PE=4 SV=1 - [W4YF40_STRPU]	12.83	1	6	6	19	725	82.4752	6.58057														2		3	2	1	7	2	2
W4Z2Y1	Transaldolase OS=Strongylocentrotus purpuratus GN=Sp-Taldo1 PE=3 SV=1 - [W4Z2Y1_STRPU]	9.45	1	4	4	19	381	42.6797	4.55127	2			4	2	1	2		2	3	1						1						1
W4ZLI0	Uncharacterized protein OS=Strongylocentrotus purpuratus GN=Sp-Axndhc12h PE=4 SV=1 - [W4ZLI0_STRPU]	1.6	21	3	4	19	3935	447.437	5.56689																4	2	3	4					1
W4ZJJ8	Uncharacterized protein OS=Strongylocentrotus purpuratus GN=Sp-Cask_1 PE=3 SV=1 - [W4ZJJ8_STRPU]	6.4	1	2	2	19	516	57.1429	9.29053	2		1	3	2	3	2	2	2	1	1
W4XLR6	Uncharacterized protein OS=Strongylocentrotus purpuratus PE=4 SV=1 - [W4XLR6_STRPU]	13.28	1	2	2	19	128	13.66	7.13721	2		2			2							1	2	1	1	3						3	2
D9IVF0	Glutathione peroxidase OS=Strongylocentrotus intermedius GN=GPX PE=2 SV=1 - [D9IVF0_STRIE]	12.84	2	3	3	18	218	24.1734	6.22705	1	2	1	3	3	4			1			1			1		1
W4XI95	Uncharacterized protein OS=Strongylocentrotus purpuratus GN=Sp-Pp2asB55 PE=4 SV=1 - [W4XI95_STRPU]	6.17	1	1	1	18	227	26.201	6.40479	1			2	1	1	1	2	1					1	1		2	2		1	1			1
W4YSB8	Uncharacterized protein OS=Strongylocentrotus purpuratus GN=Sp-Moesin PE=4 SV=1 - [W4YSB8_STRPU]	8.1	2	5	5	18	605	70.4715	5.38916				1		2	1	1	4			1		1		3	1	1						2
W4XH68	Uncharacterized protein OS=Strongylocentrotus purpuratus GN=Sp-Slc12a4 PE=4 SV=1 - [W4XH68_STRPU]	7.2	1	4	4	18	792	85.9451	5.5415													1			3	3	5	2	2	2
W4XHM9	Uncharacterized protein OS=Strongylocentrotus purpuratus GN=Sp-Aldh9a1 PE=4 SV=1 - [W4XHM9_STRPU]	14.81	1	3	3	18	378	40.9364	5.32568			4	2	1							2	3		1	2		2					1
W4ZL44	Uncharacterized protein OS=Strongylocentrotus purpuratus GN=Sp-Gpd1 PE=3 SV=1 - [W4ZL44_STRPU]	17.88	1	4	4	18	358	39.4172	5.47803	1			2		1							2	3	4	3	2
W4XVR3	Uncharacterized protein OS=Strongylocentrotus purpuratus GN=Sp-Armc4-2 PE=4 SV=1 - [W4XVR3_STRPU]	8.35	2	5	5	18	850	93.5447	6.23975														4		5	5	1	1	1	1
C0KIF2	Vasa OS=Eucidaris tribuloides PE=2 SV=1 - [C0KIF2_EUCTR]	13.05	1	2	6	17	498	54.535	6.75635							2	1					1			3	4
W4Y3Q0	Uncharacterized protein OS=Strongylocentrotus purpuratus PE=4 SV=1 - [W4Y3Q0_STRPU]	13.1	1	1	1	17	84	9.72218	9.15869				1	1	1	2	1	2	2	1		2				1			2				1
W4YA34	Uncharacterized protein OS=Strongylocentrotus purpuratus GN=Sp-Imp PE=4 SV=1 - [W4YA34_STRPU]	14.95	1	7	7	17	562	61.2859	9.27588	1	1		3	1	2	1	1								2	1	2		1	1
P50891	40S ribosomal protein S15a OS=Paracentrotus lividus GN=RPS15A PE=2 SV=2 - [RS15A_PARLI]	31.54	1	3	4	17	130	14.7408	9.72998				2					3							3	1	3
P38980	40S ribosomal protein SA OS=Tripneustes gratilla PE=2 SV=1 - [RSSA_TRIGR]	16.14	3	4	4	17	316	34.5031	4.94482				4		3	1	2	3							1	2							1
W4ZLH9	Uncharacterized protein OS=Strongylocentrotus purpuratus GN=Sp-Axndhc10h PE=4 SV=1 - [W4ZLH9_STRPU]	0.98	19	3	4	17	4592	525.722	5.77002																		4	4	4				1
W4ZLH6	Uncharacterized protein (Fragment) OS=Strongylocentrotus purpuratus GN=Sp-Axndhc7h PE=4 SV=1 - [W4ZLH6_STRPU]	0.85	20	2	3	17	3982	453.706	5.75732														2			1	3						1
W4ZE98	Uncharacterized protein OS=Strongylocentrotus purpuratus PE=4 SV=1 - [W4ZE98_STRPU]	15.38	1	1	1	17	104	11.7901	7.43018						1							1			4	3	2	2	3	1
O46178	Radial spokehead OS=Strongylocentrotus purpuratus PE=2 SV=1 - [O46178_STRPU]	7.43	2	3	3	17	552	62.6849	4.24658																3	2	3	2	3	2	1		1
A0T1J6	Rendezvin (Fragment) OS=Lytechinus variegatus GN=RDZ PE=2 SV=1 - [A0T1J6_LYTVA]	1.09	4	2	2	16	1839	207.606	4.93213				2	1	2	3	2	2	2	2
W4Z217	Uncharacterized protein OS=Strongylocentrotus purpuratus GN=Sp-Rps13 PE=3 SV=1 - [W4Z217_STRPU]	17.14	1	2	2	16	140	16.061	10.9458	1				2	4	1	1	1						1	1	2	2
W4ZBA8	Uncharacterized protein OS=Strongylocentrotus purpuratus PE=4 SV=1 - [W4ZBA8_STRPU]	8.96	2	1	1	16	134	14.8665	7.72314				1			2	1		1			1	1		2	1	2		1	1		1	1
W4XM53	Uncharacterized protein OS=Strongylocentrotus purpuratus GN=Sp-Prep PE=4 SV=1 - [W4XM53_STRPU]	2.07	1	1	1	16	482	54.9269	5.03369														1					3	2	3	1	3	3
P02256	Histone H1, gonadal OS=Parechinus angulosus PE=1 SV=1 - [H1_PARAN]	11.29	3	3	3	16	248	26.3709	12.5425													3			2	3		1	3	3			1
W4XV29	Uncharacterized protein OS=Strongylocentrotus purpuratus GN=Sp-Aldh2_1 PE=3 SV=1 - [W4XV29_STRPU]	4.05	1	1	1	16	568	61.6403	6.75635	2	2	2	2	1	2							2	2			1
W4YLT7	Nucleoside diphosphate kinase OS=Strongylocentrotus purpuratus GN=Sp-Nme2 PE=3 SV=1 - [W4YLT7_STRPU]	13.46	3	2	2	15	156	17.5238	7.37158				1	1	3	1	2	2	2	3
M1F4Y6	Superoxide dismutase OS=Strongylocentrotus droebachiensis PE=2 SV=1 - [M1F4Y6_STRDR]	6.25	2	2	2	15	224	24.5554	6.60986	1				2	1	1			1	1			1				2	3	1			1
Q308S5	Sarco/endoplasmic reticulum calcium transporting ATPase OS=Strongylocentrotus purpuratus GN=Sp-Serca_1 PE=2 SV=1 - [Q308S5_STRPU]	1.27	1	1	1	15	1022	111.814	5.26221				2	2	1		2					2	2		2	1			1
W4XXZ1	Peptidyl-prolyl cis-trans isomerase OS=Strongylocentrotus purpuratus GN=Sp-Pdpi(cyclophilin)L7 PE=3 SV=1 - [W4XXZ1_STRPU]	10.1	1	2	2	15	198	21.3272	7.35693				1	1				2								1			1
Q25115	Catalytic subunit of cAMP-dependent histone kinase OS=Hemicentrotus pulcherrimus PE=2 SV=2 - [Q25115_HEMPU]	19.89	3	5	5	15	352	40.588	8.57275																5	1	3	2	1	3
W4YTA0	Uncharacterized protein OS=Strongylocentrotus purpuratus GN=Sp-Naga PE=4 SV=1 - [W4YTA0_STRPU]	4.39	1	1	1	15	456	51.5647	5.37646		2	1	2	2								1	2	3		2
W4ZL00	Uncharacterized protein OS=Strongylocentrotus purpuratus GN=Sp-Atp5d PE=3 SV=1 - [W4ZL00_STRPU]	17.34	1	2	2	15	173	18.5932	5.5415									1							1	1	4	1	2	3		1	1
Q868Z7	Heat shock protein gp96 OS=Strongylocentrotus purpuratus PE=2 SV=1 - [Q868Z7_STRPU]	7.32	2	5	5	15	806	92.2746	4.58936	1			2	4	2					1			1		1	2	1
Q26630	33 kDa inner dynein arm light chain, axonemal OS=Strongylocentrotus purpuratus PE=1 SV=1 - [IDLC_STRPU]	18.08	1	5	5	15	260	29.7136	9.11475																3	2		5	1	4
W4XP66	Isocitrate dehydrogenase [NADP] (Fragment) OS=Strongylocentrotus purpuratus GN=Sp-Idh2 PE=3 SV=1 - [W4XP66_STRPU]	11.27	1	4	4	14	408	45.8239	6.21436				3	5	2	2	1	1
W4YIJ3	Uncharacterized protein OS=Strongylocentrotus purpuratus GN=Sp-Calpn PE=4 SV=1 - [W4YIJ3_STRPU]	10.39	1	2	2	14	510	56.2398	8.93896			1						3			2			1			1	2	2	1			1
W4Z0R6	Uncharacterized protein OS=Strongylocentrotus purpuratus GN=Sp-Uba1 PE=3 SV=1 - [W4Z0R6_STRPU]	3.42	1	2	2	14	1054	117.5	5.65576				4	1	3	1						2			1	2
Q27812	Dynein heavy chain isotype 7B (Fragment) OS=Tripneustes gratilla GN=DYH7B PE=2 SV=1 - [Q27812_TRIGR]	3.2	18	1	2	14	1314	149.14	6.34131												1												1
W4ZLH5	Uncharacterized protein OS=Strongylocentrotus purpuratus GN=Sp-Axndhc6h PE=4 SV=1 - [W4ZLH5_STRPU]	0.6	20	1	2	14	4159	471.658	5.47803	1																							1
W4XCF0	Uncharacterized protein (Fragment) OS=Strongylocentrotus purpuratus PE=4 SV=1 - [W4XCF0_STRPU]	27.78	2	1	1	14	54	5.91615	8.66064	1			1	1	2	2	1	1				1			2	1	1
W4XW82	Uncharacterized protein OS=Strongylocentrotus purpuratus PE=4 SV=1 - [W4XW82_STRPU]	15.63	2	1	1	14	64	7.15367	9.0415	2	1	1	2	2	2		1	1		1		1
W4XMJ7	Uncharacterized protein OS=Strongylocentrotus purpuratus GN=Sp-Map1aph PE=4 SV=1 - [W4XMJ7_STRPU]	0.72	1	1	1	14	2081	225.213	4.56396	2	2			1	1						1	1		3							2	1
W4YBL0	Uncharacterized protein OS=Strongylocentrotus purpuratus GN=Sp-Atp5l PE=4 SV=1 - [W4YBL0_STRPU]	13.71	1	2	2	14	124	13.5982	9.36377					1											1	1	1	4	3	2			1
W4XI99	Uncharacterized protein OS=Strongylocentrotus purpuratus GN=Sp-Wdr16 PE=4 SV=1 - [W4XI99_STRPU]	5.67	2	3	3	14	635	70.3173	7.98682													1	2			1	4	3	1	2
W4XFY8	Uncharacterized protein OS=Strongylocentrotus purpuratus GN=Sp-Sec61a2 PE=3 SV=1 - [W4XFY8_STRPU]	7.95	2	2	2	14	541	59.6705	8.90967			1	3	1	3							1	1	1	1	2
W4XKQ7	Uncharacterized protein OS=Strongylocentrotus purpuratus GN=Sp-Gelsolin PE=4 SV=1 - [W4XKQ7_STRPU]	19.79	2	3	3	13	192	22.0701	6.96143	1	1		1	1	5	2	1	1
W4XQZ8	Uncharacterized protein OS=Strongylocentrotus purpuratus GN=Sp-Aco2 PE=4 SV=1 - [W4XQZ8_STRPU]	7.28	1	3	3	13	783	84.1805	5.74463																1	2	4	2	2	2
O76538	Thymosin beta OS=Strongylocentrotus purpuratus PE=4 SV=1 - [O76538_STRPU]	36.59	3	2	2	13	41	4.59535	5.31299							2			1		1										2	3	4
W4XSN8	Uncharacterized protein OS=Strongylocentrotus purpuratus GN=Sp-Copg2_1 PE=4 SV=1 - [W4XSN8_STRPU]	6.19	1	1	1	13	339	37.7275	8.55811	1	2	2			1	1	2	1			1	1			1
W4Y104	Uncharacterized protein OS=Strongylocentrotus purpuratus GN=Sp-Vtgn1 PE=4 SV=1 - [W4Y104_STRPU]	0.7	1	2	2	13	3265	365.541	6.53662	2	2	1		1						1	1	1	1	2									1
W4Z5W0	Uncharacterized protein OS=Strongylocentrotus purpuratus GN=Sp-Rps25 PE=4 SV=1 - [W4Z5W0_STRPU]	23.68	1	3	3	13	114	12.7923	10.3599				1	2	5		2								1	1	1
W4YB86	Glutamate dehydrogenase (Fragment) OS=Strongylocentrotus purpuratus GN=Sp-Glud1_1 PE=3 SV=1 - [W4YB86_STRPU]	17.07	1	2	5	13	416	46.2376	8.44092													1	3			1		5	2
W4XMA0	Uncharacterized protein OS=Strongylocentrotus purpuratus GN=Sp-Fat1L PE=4 SV=1 - [W4XMA0_STRPU]	2.79	1	1	1	13	358	39.8345	7.62061																2	2	2	2	2	3
W4YV36	Uncharacterized protein OS=Strongylocentrotus purpuratus GN=Sp-Cox5b PE=4 SV=1 - [W4YV36_STRPU]	10.94	1	2	2	13	128	14.2001	8.01611														1			1		3	2	3	1	1	1
W4ZB84	Uncharacterized protein (Fragment) OS=Strongylocentrotus purpuratus GN=Sp-C/Mycbp PE=4 SV=1 - [W4ZB84_STRPU]	28.79	1	3	3	13	132	14.8254	4.43701																1	2	1	4	3	2
W4XQT8	Uncharacterized protein OS=Strongylocentrotus purpuratus GN=Sp-Rap1 PE=4 SV=1 - [W4XQT8_STRPU]	6.38	1	1	1	13	188	21.2239	7.73779		2		1	1	1									2	2	1	1		1	1
W4XCS8	ATP synthase-coupling factor 6, mitochondrial OS=Strongylocentrotus purpuratus GN=Sp-Atp5j PE=3 SV=1 - [W4XCS8_STRPU]	31.62	1	3	3	12	117	12.8958	9.81787																		4	2	3	3
W4XZA6	Uncharacterized protein OS=Strongylocentrotus purpuratus GN=Sp-Tektin1-1 PE=4 SV=1 - [W4XZA6_STRPU]	8.27	2	4	4	12	423	48.8315	6.85889														1		3	2	2	3		1
W4YK93	Uncharacterized protein OS=Strongylocentrotus purpuratus GN=Sp-Ndufs7 PE=3 SV=1 - [W4YK93_STRPU]	16.67	1	1	1	12	162	17.9642	9.84717													2	2		2	2	1	1		1		1
Q8T3T1	Major yolk protein (Fragment) OS=Lytechinus variegatus PE=2 SV=1 - [Q8T3T1_LYTVA]	2.89	1	1	3	12	762	86.6559	7.75244		1											2									6
Q5EAJ7	Major vault protein OS=Strongylocentrotus purpuratus GN=MVP PE=1 SV=1 - [MVP_STRPU]	9.57	1	6	6	12	857	95.8657	5.85889			1	4	3	1			2	1
W4XKN6	Uncharacterized protein OS=Strongylocentrotus purpuratus GN=Sp-Srcr30 PE=4 SV=1 - [W4XKN6_STRPU]	2	4	1	1	12	549	59.7487	4.89404	2	2	2	1									2	1			1	1
W4ZI36	Glutamate dehydrogenase OS=Strongylocentrotus purpuratus GN=Sp-Glud1 PE=3 SV=1 - [W4ZI36_STRPU]	13.32	1	1	4	12	413	45.2655	7.47412													1			2			4	3	2
W4Z8H3	Uncharacterized protein OS=Strongylocentrotus purpuratus GN=Sp-Cox5a PE=4 SV=1 - [W4Z8H3_STRPU]	35.57	1	6	6	12	149	16.8867	5.38916														1		2	1		3	3	2
Q7M470	Guanidino kinase Mi-CK (Fragment) OS=Psammechinus miliaris PE=1 SV=1 - [Q7M470_PSAMI]	79.17	1	1	1	12	24	2.63425	6.25244																2	1	2	3	1	1		1	1
W4XAW7	Uncharacterized protein OS=Strongylocentrotus purpuratus GN=Sp-Do1(Udx1) PE=4 SV=1 - [W4XAW7_STRPU]	2.96	1	3	3	11	1723	194.761	6.25244				6	2	3
W4Y5E0	Uncharacterized protein OS=Strongylocentrotus purpuratus GN=Sp-Rps2 PE=3 SV=1 - [W4Y5E0_STRPU]	10.68	2	3	3	11	281	30.4022	10.0962		1		3	3	4
W4ZDU8	Uncharacterized protein OS=Strongylocentrotus purpuratus GN=Sp-Atic PE=4 SV=1 - [W4ZDU8_STRPU]	4.73	1	2	2	11	592	64.3148	6.59521	1			2	1	3										2	1				1
Q9U6S0	Calreticulin OS=Strongylocentrotus purpuratus GN=calret PE=2 SV=1 - [Q9U6S0_STRPU]	6.18	3	3	3	11	421	48.7917	4.34814				2	2	2		1		1	1		1		1
W4XG11	Uncharacterized protein OS=Strongylocentrotus purpuratus GN=Sp-ElavL PE=4 SV=1 - [W4XG11_STRPU]	17.55	1	4	4	11	507	56.6394	9.17334	1			2		4		1								1		2
Q6TXM2	Flagellar protofilament ribbon protein rib74 OS=Strongylocentrotus purpuratus GN=Sp-Efhc1 PE=2 SV=1 - [Q6TXM2_STRPU]	5.89	1	3	3	11	645	73.9861	6.22705																		2	4	2	2	1
W4XJC0	Uncharacterized protein OS=Strongylocentrotus purpuratus GN=Sp-Arf4/5 PE=3 SV=1 - [W4XJC0_STRPU]	14.04	4	2	2	11	178	19.7472	5.37646		1	1	1	2	2										2				2
W4ZBF5	Uncharacterized protein OS=Strongylocentrotus purpuratus GN=Sp-Cct5 PE=3 SV=1 - [W4ZBF5_STRPU]	4.64	1	2	2	10	539	59.2488	6.13818				1			2	1	2							1	1	1						1
W4ZBQ3	Uncharacterized protein OS=Strongylocentrotus purpuratus GN=Sp-Cand1_1 PE=4 SV=1 - [W4ZBQ3_STRPU]	1.33	1	1	1	10	977	108.235	5.30029	1	2	1	1		2							1				1	1
O16138	Arylsulfatase OS=Heliocidaris erythrogramma GN=ARS PE=2 SV=1 - [O16138_HELER]	4.11	1	1	2	10	559	61.8757	5.13525							1	3	2	2	2
W4XMH8	Uncharacterized protein OS=Strongylocentrotus purpuratus GN=Sp-Rpl31 PE=4 SV=1 - [W4XMH8_STRPU]	21.83	2	3	3	10	142	16.4359	10.8726	1	1				5		2										1
W4Y5S7	Uncharacterized protein OS=Strongylocentrotus purpuratus GN=Sp-Rpl7a PE=4 SV=1 - [W4Y5S7_STRPU]	18.87	1	4	4	10	265	30.4298	10.5942			1	2		5										1	1
W4ZDZ4	Uncharacterized protein OS=Strongylocentrotus purpuratus GN=Sp-Adh3 PE=3 SV=1 - [W4ZDZ4_STRPU]	7.43	1	1	1	10	377	40.2413	7.09326		1			1	1						1	2		2	1	1
W4YHS4	Uncharacterized protein OS=Strongylocentrotus purpuratus GN=Sp-Ckb PE=3 SV=1 - [W4YHS4_STRPU]	7.07	1	2	2	10	297	33.4781	6.7417				3		2		1	2	1					1
W4Y8Q1	Uncharacterized protein OS=Strongylocentrotus purpuratus GN=Sp-Rab5l PE=3 SV=1 - [W4Y8Q1_STRPU]	11.57	2	2	2	10	216	23.6069	8.1333	1			1	1	1							1		1	2	1	1
W4X9N3	Uncharacterized protein OS=Strongylocentrotus purpuratus GN=Sp-Atp5c1 PE=3 SV=1 - [W4X9N3_STRPU]	21.98	1	4	4	10	273	30.2815	8.19189														2		1	1	1	2	1	2
W4Z6Z2	Uncharacterized protein OS=Strongylocentrotus purpuratus PE=4 SV=1 - [W4Z6Z2_STRPU]	10.09	1	1	1	10	109	11.9841	7.97217																1	1	1	3	1	2	1
W4XS75	Uncharacterized protein OS=Strongylocentrotus purpuratus GN=Sp-Gabarap PE=3 SV=1 - [W4XS75_STRPU]	15.74	1	1	1	10	108	12.7688	9.5249		1	1										2	2	1	1	2
W4YFE4	Uncharacterized protein OS=Strongylocentrotus purpuratus GN=Sp-Cox4i1 PE=4 SV=1 - [W4YFE4_STRPU]	33.95	1	4	4	9	162	18.6745	9.37842																2				3	4
Q9GPA8	Seawi OS=Strongylocentrotus purpuratus PE=2 SV=1 - [Q9GPA8_STRPU]	2.34	3	2	2	9	854	96.6607	9.37842	1	1		1		1		1								1		2		1
W4YV42	Uncharacterized protein OS=Strongylocentrotus purpuratus GN=Sp-Flot1 PE=4 SV=1 - [W4YV42_STRPU]	9.33	1	3	3	9	461	51.3964	7.91357													1	1		1	3	2			1
Q27747	Glutamine synthetase OS=Paracentrotus lividus GN=GS PE=2 SV=1 - [Q27747_PARLI]	21.37	2	5	5	9	365	41.0493	5.43994				1				1	2									5
W4XF48	Uncharacterized protein OS=Strongylocentrotus purpuratus GN=Sp-Atpif1L PE=4 SV=1 - [W4XF48_STRPU]	10.19	1	1	1	9	108	11.866	7.63525																		2	3	1	3
W4YTE5	Uncharacterized protein OS=Strongylocentrotus purpuratus GN=Sp-Rab7 PE=3 SV=1 - [W4YTE5_STRPU]	38.05	1	6	6	9	205	23.0534	5.74463			1	3		1										1		2				1
W4YSS9	40S ribosomal protein S8 OS=Strongylocentrotus purpuratus GN=Sp-Rps8 PE=3 SV=1 - [W4YSS9_STRPU]	7.34	1	1	1	9	177	20.2131	10.8286			1										1	1	1		1	2		1			1
W4Z332	Uncharacterized protein OS=Strongylocentrotus purpuratus GN=Sp-Tpx PE=4 SV=1 - [W4Z332_STRPU]	4.55	1	1	1	9	264	28.9597	6.12549				2	1	2										1	2	1
W4XMR9	Uncharacterized protein OS=Strongylocentrotus purpuratus GN=Sp-Cct7 PE=3 SV=1 - [W4XMR9_STRPU]	8.07	1	3	3	8	545	59.7229	6.16357				1			3	1	1								1						1
W4XYY1	40S ribosomal protein S24 OS=Strongylocentrotus purpuratus GN=Sp-Rps24 PE=3 SV=1 - [W4XYY1_STRPU]	7.08	1	1	1	8	339	38.8858	10.7261		1		2		2	1	2
W4YU83	Uncharacterized protein OS=Strongylocentrotus purpuratus GN=Sp-Hk1_1 PE=3 SV=1 - [W4YU83_STRPU]	3.07	1	1	1	8	391	42.9858	5.46533				2	2	1	1	1	1
W4YZP2	Uncharacterized protein OS=Strongylocentrotus purpuratus GN=Sp-Rps7 PE=4 SV=1 - [W4YZP2_STRPU]	8.16	1	2	2	8	196	22.2462	9.99365				1	1	2	1	1	1								1
W4Z5Q7	Uncharacterized protein OS=Strongylocentrotus purpuratus GN=Sp-Calpain PE=4 SV=1 - [W4Z5Q7_STRPU]	4.2	1	2	2	8	715	80.1359	5.84619		1				2							2	2			1
O77402	EF-1 alfa (Fragment) OS=Sphaerechinus granularis PE=2 SV=1 - [O77402_SPHGR]	7.46	1	3	3	8	228	24.9351	9.37842	1				1		1									3	1	1
Q6QHS2	Soft fertilization envelope protein 1 OS=Lytechinus variegatus GN=SFE1 PE=2 SV=1 - [Q6QHS2_LYTVA]	1.55	2	2	2	8	1034	109.411	4.36084				1	1	1	2	2	1
W4X9T4	Uncharacterized protein OS=Strongylocentrotus purpuratus GN=Sp-tropmy1 PE=4 SV=1 - [W4X9T4_STRPU]	21.9	1	4	4	8	242	27.8631	4.81787		1						1			1	1				1		2		1
W4XKC0	Uncharacterized protein OS=Strongylocentrotus purpuratus GN=Sp-Psmc3_1 PE=4 SV=1 - [W4XKC0_STRPU]	18.3	2	5	5	8	388	43.051	4.88135						2		1								2	1	2
W4Y6L8	Uncharacterized protein OS=Strongylocentrotus purpuratus GN=Sp-Ap PE=4 SV=1 - [W4Y6L8_STRPU]	11.94	1	2	2	8	201	21.5986	6.63916	1				2							1	2					2
W4Z0M9	Uncharacterized protein OS=Strongylocentrotus purpuratus GN=Sp-Ccdc81 PE=4 SV=1 - [W4Z0M9_STRPU]	7.33	1	4	4	8	696	79.5026	8.45557													1	1		1	2	1			2
W4ZKL4	Uncharacterized protein OS=Strongylocentrotus purpuratus GN=Sp-Cct4 PE=3 SV=1 - [W4ZKL4_STRPU]	7.03	1	2	2	8	441	47.0067	6.80029				2				1								3	2
W4ZFH9	Uncharacterized protein OS=Strongylocentrotus purpuratus GN=Sp-Dci PE=4 SV=1 - [W4ZFH9_STRPU]	4.39	1	1	1	8	296	33.3429	7.21045																2		1	2		2	1
W4Z905	Uncharacterized protein OS=Strongylocentrotus purpuratus GN=Sp-Slc5a9_8 PE=3 SV=1 - [W4Z905_STRPU]	3.31	1	1	1	8	453	51.1709	7.60596	2	1	1		2	2
W4XTU8	Uncharacterized protein OS=Strongylocentrotus purpuratus GN=Sp-Myh9/Myh10/Myh11 PE=4 SV=1 - [W4XTU8_STRPU]	3.03	1	2	2	8	692	79.2631	9.0708			2		1								1	2		1	1
W4Y4X2	Uncharacterized protein OS=Strongylocentrotus purpuratus GN=Sp-Ak7 PE=4 SV=1 - [W4Y4X2_STRPU]	2.26	1	1	1	8	708	81.1824	4.93213														1		2	2	2			1
W4YC76	Uncharacterized protein OS=Strongylocentrotus purpuratus GN=Sp-Atp5h PE=4 SV=1 - [W4YC76_STRPU]	8.66	1	1	1	8	127	14.7214	5.60498																2	2	1	1	1	1
W4YDI9	Uncharacterized protein OS=Strongylocentrotus purpuratus GN=Sp-Eno1 PE=3 SV=1 - [W4YDI9_STRPU]	10.17	1	1	4	8	413	44.6299	5.92236		1				2									2					1			1
W4YUQ9	Uncharacterized protein OS=Strongylocentrotus purpuratus GN=Sp-Hnrpr PE=4 SV=1 - [W4YUQ9_STRPU]	12.07	1	6	6	8	638	70.5616	8.1626												1				1	3	3
W4Z7Z7	Uncharacterized protein OS=Strongylocentrotus purpuratus GN=Sp-Maob PE=4 SV=1 - [W4Z7Z7_STRPU]	6.16	1	3	3	8	438	48.1877	5.42725	4	2				1							1
W4YDJ0	Uncharacterized protein OS=Strongylocentrotus purpuratus GN=Sp-Eno3 PE=4 SV=1 - [W4YDJ0_STRPU]	6.54	1	1	3	8	489	53.9497	7.2251		1				2									1	2	1						1
W4YHM9	Aspartate aminotransferase OS=Strongylocentrotus purpuratus GN=Sp-Got2_1 PE=3 SV=1 - [W4YHM9_STRPU]	22.51	2	5	5	8	391	43.4027	7.63525														1		2		3	2
W4XMW9	Uncharacterized protein OS=Strongylocentrotus purpuratus GN=Sp-Acsbg1 PE=4 SV=1 - [W4XMW9_STRPU]	4.83	1	1	1	8	745	82.7195	5.65576		1	1										1	2		2	1
W4XXN9	Uncharacterized protein OS=Strongylocentrotus purpuratus PE=4 SV=1 - [W4XXN9_STRPU]	6.86	3	2	2	8	277	30.9172	4.33545																1	1	4	2
W4Y4I6	Uncharacterized protein OS=Strongylocentrotus purpuratus GN=Sp-Rpl30 PE=3 SV=1 - [W4Y4I6_STRPU]	32.46	1	3	3	7	114	12.6766	9.68604				1		4	1		1
W4Y7J3	Uncharacterized protein OS=Strongylocentrotus purpuratus GN=Sp-Spcaph PE=4 SV=1 - [W4Y7J3_STRPU]	1.3	1	2	2	7	2384	274.626	5.05908	1	2	1											1	2
W4Y9I0	Uncharacterized protein OS=Strongylocentrotus purpuratus GN=Sp-Nasp PE=4 SV=1 - [W4Y9I0_STRPU]	7.31	2	3	3	7	588	63.6002	4.50049				3	1	2		1
W4YK86	Uncharacterized protein OS=Strongylocentrotus purpuratus GN=Sp-Ptss4L PE=4 SV=1 - [W4YK86_STRPU]	5.98	1	1	1	7	301	33.9645	5.57959				1	2	2										1		1
W4X9V2	Uncharacterized protein OS=Strongylocentrotus purpuratus GN=Sp-Kpnb1 PE=4 SV=1 - [W4X9V2_STRPU]	3.74	1	3	3	7	855	95.4191	4.80518				3		3			1
W4XGB8	Uncharacterized protein OS=Strongylocentrotus purpuratus GN=Sp-Unk_30 PE=4 SV=1 - [W4XGB8_STRPU]	8.29	1	1	1	7	205	22.2285	4.18311																2	2	2		1
W4Y6K2	40S ribosomal protein S3a OS=Strongylocentrotus purpuratus GN=Sp-Rps3A PE=3 SV=1 - [W4Y6K2_STRPU]	9.81	2	3	3	7	265	30.202	9.89111				1		4		1									1
W4XN05	Uncharacterized protein OS=Strongylocentrotus purpuratus GN=Sp-Gdi1 PE=4 SV=1 - [W4XN05_STRPU]	6.76	1	3	3	7	444	48.9957	5.2749	2		1										4
W4XST9	Uncharacterized protein OS=Strongylocentrotus purpuratus GN=Sp-Rps19 PE=4 SV=1 - [W4XST9_STRPU]	5.95	1	1	1	7	269	30.2196	9.64209	1	1		2	1	2
W4Y4X0	Uncharacterized protein OS=Strongylocentrotus purpuratus GN=Sp-Rab1 PE=3 SV=1 - [W4Y4X0_STRPU]	34.47	6	5	6	7	206	22.9124	5.43994				1	2	1								1						1
W4YMK8	Uncharacterized protein (Fragment) OS=Strongylocentrotus purpuratus GN=Sp-Ppa1 PE=4 SV=1 - [W4YMK8_STRPU]	7.41	1	2	2	7	297	33.3426	5.36377				1		1			1							2		2
W4YFM9	Uncharacterized protein OS=Strongylocentrotus purpuratus PE=4 SV=1 - [W4YFM9_STRPU]	8	12	2	2	7	225	24.7298	5.10986																1			3	1		1	1
W4Y1K7	Uncharacterized protein OS=Strongylocentrotus purpuratus GN=Sp-Vha26 PE=3 SV=1 - [W4Y1K7_STRPU]	9.65	1	1	1	7	228	26.4196	7.63525			1	2	1									1			1	1
O44229	Outer arm dynein light chain 4 OS=Heliocidaris crassispina PE=4 SV=1 - [O44229_HELCR]	16.67	2	2	2	7	108	12.4509	5.2876														2			1	1		1	2
W4YD32	Uncharacterized protein OS=Strongylocentrotus purpuratus GN=Sp-Npepps PE=4 SV=1 - [W4YD32_STRPU]	6.74	2	4	4	7	831	93.0763	5.33838			1		2											2		2
W4Z3R1	Uncharacterized protein OS=Strongylocentrotus purpuratus GN=Sp-Ndufa9 PE=4 SV=1 - [W4Z3R1_STRPU]	8.13	1	2	2	7	369	41.5456	9.20264														1		1			2	1	2
W4Y861	Uncharacterized protein OS=Strongylocentrotus purpuratus PE=4 SV=1 - [W4Y861_STRPU]	20.83	2	2	2	7	120	13.3216	4.67822																2	1	1	1	2
W4Y8I6	Uncharacterized protein OS=Strongylocentrotus purpuratus GN=Sp-rsp3h PE=4 SV=1 - [W4Y8I6_STRPU]	7.56	1	2	2	7	397	45.1439	4.75439																		1	1	2	3
W4ZBG8	Uncharacterized protein OS=Strongylocentrotus purpuratus PE=4 SV=1 - [W4ZBG8_STRPU]	21.4	1	4	4	7	243	27.71	5.47803																1		1	3	1	1
W4ZCQ5	Uncharacterized protein OS=Strongylocentrotus purpuratus PE=4 SV=1 - [W4ZCQ5_STRPU]	6.27	1	2	2	7	287	30.7188	4.25928																1	1	1	1		2			1
I3PLS7	Bindin (Fragment) OS=Pseudoboletia indiana PE=4 SV=1 - [I3PLS7_9ECHN]	13.16	217	1	1	7	114	11.6665	4.4624																2	1		1	1	1			1
W4XR11	Inosine-5'-monophosphate dehydrogenase OS=Strongylocentrotus purpuratus GN=Sp-Impdh2 PE=3 SV=1 - [W4XR11_STRPU]	3.88	1	1	1	7	644	69.4389	9.08545			1	1	2	1							1				1
W4XDQ6	Uncharacterized protein OS=Strongylocentrotus purpuratus GN=Sp-Anp32bL PE=4 SV=1 - [W4XDQ6_STRPU]	7.99	1	3	3	6	313	35.6125	3.89111							2											1		2	1
W4XFY0	Uncharacterized protein OS=Strongylocentrotus purpuratus GN=Sp-Acadl PE=3 SV=1 - [W4XFY0_STRPU]	10.84	2	4	4	6	443	48.8883	5.93506					1														3	2
W4XXA7	Uncharacterized protein OS=Strongylocentrotus purpuratus GN=Sp-Aco2_1 PE=4 SV=1 - [W4XXA7_STRPU]	15.7	1	2	2	6	172	18.4842	4.729						1										1	1		1					1
W4Y767	Uncharacterized protein OS=Strongylocentrotus purpuratus GN=Sp-Rps20 PE=3 SV=1 - [W4Y767_STRPU]	10.08	1	1	1	6	119	13.3872	9.75928						2	1	1	2
W4YQA7	Uncharacterized protein OS=Strongylocentrotus purpuratus PE=4 SV=1 - [W4YQA7_STRPU]	12.56	1	2	2	6	223	24.6799	5.8335	1	2						1				1			1
W4YUG2	Uncharacterized protein OS=Strongylocentrotus purpuratus GN=Sp-Rab2 PE=3 SV=1 - [W4YUG2_STRPU]	20.75	1	3	3	6	212	23.6859	6.68311		1											2		1			2
W4Z1L5	Nucleoside diphosphate kinase OS=Strongylocentrotus purpuratus GN=Sp-Nme7 PE=3 SV=1 - [W4Z1L5_STRPU]	8.16	1	2	2	6	380	42.8269	6.26514														2					1	1	2
Q6QM11	Guanine nucleotide-binding protein G(Q) alpha subunit long transcript OS=Strongylocentrotus purpuratus PE=2 SV=1 - [Q6QM11_STRPU]	9.63	3	2	2	6	353	41.36	5.66846	1				2	2							1
Q9UAG8	EBP-beta OS=Heliocidaris crassispina GN=EBP-beta PE=2 SV=1 - [Q9UAG8_HELCR]	2.33	2	1	1	6	343	38.2002	8.03076				1	1	2	1		1
W4YGI4	Uncharacterized protein OS=Strongylocentrotus purpuratus GN=Sp-Prxdxn PE=4 SV=1 - [W4YGI4_STRPU]	11.54	1	2	2	6	182	20.5155	6.99072				3															1		1			1
W4YNA2	Uncharacterized protein OS=Strongylocentrotus purpuratus GN=Sp-Fuca2 PE=4 SV=1 - [W4YNA2_STRPU]	4.57	3	2	2	6	460	53.1271	5.60498				1	1				3	1
O44392	Ovoperoxidase OS=Lytechinus variegatus GN=LvOpo PE=2 SV=1 - [O44392_LYTVA]	4.6	4	3	3	6	804	91.0188	8.66064				1	1			3		1
P14000	Arylsulfatase OS=Hemicentrotus pulcherrimus PE=1 SV=1 - [ARS_HEMPU]	3.81	2	1	2	6	551	60.9134	5.33838										1	2
W4Z6C9	Uncharacterized protein OS=Strongylocentrotus purpuratus GN=Sp-Acad9 PE=4 SV=1 - [W4Z6C9_STRPU]	4.26	1	1	1	6	305	33.7864	8.47021				1	1	1		1						1		1
W4XJ53	Uncharacterized protein OS=Strongylocentrotus purpuratus GN=Sp-Aldh5a1_2 PE=3 SV=1 - [W4XJ53_STRPU]	4.42	2	1	1	6	385	41.0209	7.57666		2			2										2
W4XFY6	Proteasome subunit alpha type OS=Strongylocentrotus purpuratus GN=Sp-Psma5 PE=3 SV=1 - [W4XFY6_STRPU]	26.14	1	5	5	6	241	26.3962	4.97021					2					2							2
W4XL52	Uncharacterized protein OS=Strongylocentrotus purpuratus GN=Sp-Cox6b1 PE=4 SV=1 - [W4XL52_STRPU]	10.67	1	1	1	6	75	8.97011	7.57666																			3	2	1
W4XPV5	Uncharacterized protein OS=Strongylocentrotus purpuratus PE=4 SV=1 - [W4XPV5_STRPU]	12.56	1	2	2	6	207	23.415	5.46533																1	1		2	1	1
W4YZ69	Uncharacterized protein OS=Strongylocentrotus purpuratus PE=4 SV=1 - [W4YZ69_STRPU]	15.6	2	2	2	6	141	15.8131	9.23193																1			2	1	2
W4ZJM1	Uncharacterized protein OS=Strongylocentrotus purpuratus GN=Sp-Uqcrb_1 PE=4 SV=1 - [W4ZJM1_STRPU]	9.43	2	1	1	6	106	12.5446	8.96826																2	1	1	1		1
W4XHR1	Uncharacterized protein OS=Strongylocentrotus purpuratus GN=Sp-Cul1 PE=3 SV=1 - [W4XHR1_STRPU]	1.69	1	1	1	5	770	89.0203	8.1333				2										1			2
W4Y3A0	Uncharacterized protein OS=Strongylocentrotus purpuratus GN=Sp-Ttc16 PE=4 SV=1 - [W4Y3A0_STRPU]	2.31	1	1	1	5	607	69.3524	8.36768	2											1		1	1
W4YYN5	Uncharacterized protein OS=Strongylocentrotus purpuratus PE=4 SV=1 - [W4YYN5_STRPU]	5.66	1	1	1	5	265	29.985	5.63037																	1	2	1	1
W4Z186	Uncharacterized protein OS=Strongylocentrotus purpuratus PE=4 SV=1 - [W4Z186_STRPU]	10.87	2	1	1	5	184	21.4007	4.95752														1		2	2
W4XNA1	Uncharacterized protein OS=Strongylocentrotus purpuratus PE=4 SV=1 - [W4XNA1_STRPU]	2.63	1	2	2	5	951	110.588	8.00146																3		2
W4XRJ1	40S ribosomal protein S27 OS=Strongylocentrotus purpuratus GN=Sp-Rps27 PE=3 SV=1 - [W4XRJ1_STRPU]	9.52	1	1	1	5	84	9.41881	9.5835				1		1		2												1
W4XY79	Uncharacterized protein OS=Strongylocentrotus purpuratus GN=Sp-Rps9 PE=4 SV=1 - [W4XY79_STRPU]	17.31	1	2	2	5	104	11.8594	10.3745	1				1	3
W4YQ03	Uncharacterized protein OS=Strongylocentrotus purpuratus PE=4 SV=1 - [W4YQ03_STRPU]	12.12	2	1	1	5	66	7.33366	8.49951						2		1	2
W4YRS2	Uncharacterized protein (Fragment) OS=Strongylocentrotus purpuratus GN=Sp-GbA3 PE=4 SV=1 - [W4YRS2_STRPU]	31.78	1	2	2	5	107	11.6725	4.80518					1						1	1	2
W4XHX6	Uncharacterized protein OS=Strongylocentrotus purpuratus GN=Sp-Hprt1 PE=4 SV=1 - [W4XHX6_STRPU]	10.38	1	2	2	5	183	20.9686	6.88818				1	1	1			1		1
Q7Z2B5	Polycystic kidney disease protein 2 OS=Strongylocentrotus purpuratus GN=PKD2 PE=2 SV=1 - [Q7Z2B5_STRPU]	1.54	1	1	1	5	907	103.407	5.03369																2	1	2
W4Z414	Uncharacterized protein OS=Strongylocentrotus purpuratus PE=4 SV=1 - [W4Z414_STRPU]	14.46	1	1	1	5	83	9.20975	10.0815																		1	2	1	1
W4XV28	Uncharacterized protein OS=Strongylocentrotus purpuratus GN=Sp-Aldh2 PE=3 SV=1 - [W4XV28_STRPU]	4.41	1	1	1	5	522	56.6675	5.49072				2	1	2
W4XKV9	Proteasome subunit alpha type OS=Strongylocentrotus purpuratus GN=Sp-Psma4 PE=3 SV=1 - [W4XKV9_STRPU]	4	1	1	1	5	250	27.6724	8.55811													1			1	1				1		1
W4YAV4	Uncharacterized protein OS=Strongylocentrotus purpuratus GN=Sp-Acsl1 PE=4 SV=1 - [W4YAV4_STRPU]	2.73	1	1	1	5	660	73.3981	5.8208		2											2	1
W4YIR2	Uncharacterized protein OS=Strongylocentrotus purpuratus GN=Sp-Rpl4 PE=4 SV=1 - [W4YIR2_STRPU]	5.97	1	2	2	5	385	43.3206	11.4438	1			1	1	2
W4XL68	Uncharacterized protein OS=Strongylocentrotus purpuratus GN=Sp-C1orf9L PE=4 SV=1 - [W4XL68_STRPU]	1.14	1	1	1	4	1582	175.391	4.80518		1	2											1
W4XS92	Uncharacterized protein OS=Strongylocentrotus purpuratus GN=Sp-Hypp_1651 PE=4 SV=1 - [W4XS92_STRPU]	5.06	1	1	1	4	534	61.0893	8.38232						1								1								1	1
W4Y8I5	Uncharacterized protein OS=Strongylocentrotus purpuratus GN=Sp-Parp4l PE=4 SV=1 - [W4Y8I5_STRPU]	1.15	1	1	1	4	433	47.7753	7.53271			1												2									1
W4YFP8	Uncharacterized protein OS=Strongylocentrotus purpuratus GN=Sp-Phgdh PE=3 SV=1 - [W4YFP8_STRPU]	5.92	3	2	2	4	507	52.8408	7.6499							1	1	1								1
W4Z1B8	Uncharacterized protein OS=Strongylocentrotus purpuratus GN=Sp-PolypL_954 PE=4 SV=1 - [W4Z1B8_STRPU]	0.82	1	1	1	4	850	95.0393	8.48486								1				1										1	1
W4Z7B1	Uncharacterized protein OS=Strongylocentrotus purpuratus PE=4 SV=1 - [W4Z7B1_STRPU]	6.72	1	1	1	4	134	14.5165	10.7114	1															1	1	1
W4XSD0	Uncharacterized protein OS=Strongylocentrotus purpuratus PE=4 SV=1 - [W4XSD0_STRPU]	18.64	1	2	2	4	118	13.3538	8.48486																		2	1		1
W4Z1P7	Uncharacterized protein OS=Strongylocentrotus purpuratus GN=Sp-Capk PE=4 SV=1 - [W4Z1P7_STRPU]	5.41	1	1	1	4	333	37.515	5.2749																1	2	1
W4Z638	Uncharacterized protein OS=Strongylocentrotus purpuratus GN=Sp-Fam166b PE=4 SV=1 - [W4Z638_STRPU]	2.54	1	1	1	4	355	40.0481	9.56885																			1	1	2
W4YCF3	Uncharacterized protein OS=Strongylocentrotus purpuratus GN=Sp-Rpl5 PE=4 SV=1 - [W4YCF3_STRPU]	9.89	1	2	2	4	273	30.4304	8.80713				1		2											1
W4Z0J4	Structural maintenance of chromosomes protein OS=Strongylocentrotus purpuratus GN=Sp-Smc1L1 PE=3 SV=1 - [W4Z0J4_STRPU]	1.12	1	1	1	4	1247	143.152	7.41553																2	1	1
W4Y3T7	Uncharacterized protein OS=Strongylocentrotus purpuratus GN=Sp-Fn3rch PE=4 SV=1 - [W4Y3T7_STRPU]	1.26	2	2	2	4	2373	262.472	5.10986	1	2	1
Q8T8P0	Testis potassium dependent sodium/calcium exchanger OS=Strongylocentrotus purpuratus GN=Sp-Nckx PE=2 SV=1 - [Q8T8P0_STRPU]	1.38	1	1	1	4	652	71.9159	6.03662																		1	2		1
W4ZIB8	Proteasome subunit beta type OS=Strongylocentrotus purpuratus GN=Sp-Psma2 PE=3 SV=1 - [W4ZIB8_STRPU]	7.06	1	2	2	4	255	28.2439	6.40479																1	1	1			1
W4XRK4	Uncharacterized protein OS=Strongylocentrotus purpuratus GN=Sp-Cct8 PE=3 SV=1 - [W4XRK4_STRPU]	4.14	1	1	1	4	435	47.2672	5.52881				1		2											1
W4XGG8	Ribonucleoside-diphosphate reductase OS=Strongylocentrotus purpuratus GN=Sp-Rrm1 PE=3 SV=1 - [W4XGG8_STRPU]	4.77	1	2	2	4	797	89.8094	7.51807				1	1	2
W4Z2B7	Uncharacterized protein OS=Strongylocentrotus purpuratus GN=Sp-Prps1 PE=4 SV=1 - [W4Z2B7_STRPU]	4.08	1	1	1	4	294	32.0836	7.1665				1	1											1		1
Q16960	Dynein intermediate chain 3, ciliary OS=Heliocidaris crassispina PE=2 SV=1 - [DYI3_HELCR]	10.72	3	3	3	4	597	68.1817	5.08447																1	1	1	1
D2KHB2	F0-ATPase region 6 (Fragment) OS=Paracentrotus gaimardi PE=4 SV=1 - [D2KHB2_9ECHO]	7.32	8	1	1	4	123	13.8212	7.23975														1			1		1	1
W4XB95	Uncharacterized protein OS=Strongylocentrotus purpuratus GN=Sp-Pp1_1 PE=4 SV=1 - [W4XB95_STRPU]	26.74	3	2	2	4	172	19.9839	6.78564																1		1	2
W4Y163	Uncharacterized protein OS=Strongylocentrotus purpuratus GN=Sp-Efhc2 PE=4 SV=1 - [W4Y163_STRPU]	6.4	2	3	3	4	609	70.3463	7.63525																		1	2		1
W4Y4L0	Uncharacterized protein OS=Strongylocentrotus purpuratus GN=Sp-Cycs PE=3 SV=1 - [W4Y4L0_STRPU]	6.78	2	1	1	4	118	13.1587	9.42236																1			1	1	1
W4YEK5	Uncharacterized protein OS=Strongylocentrotus purpuratus PE=4 SV=1 - [W4YEK5_STRPU]	6.37	1	1	1	4	251	27.2235	9.78857																1		2			1
W4ZHG9	Uncharacterized protein OS=Strongylocentrotus purpuratus GN=Sp-Eb1ph PE=4 SV=1 - [W4ZHG9_STRPU]	5.97	1	1	1	4	201	21.9416	4.62744	1			1														2
W4ZB68	Uncharacterized protein OS=Strongylocentrotus purpuratus GN=Sp-Suclg1 PE=3 SV=1 - [W4ZB68_STRPU]	9.06	1	2	2	4	309	31.7561	6.21436														1		1				1	1
W4Y7G6	Uncharacterized protein OS=Strongylocentrotus purpuratus GN=Sp-Phb PE=4 SV=1 - [W4Y7G6_STRPU]	8.52	2	2	2	4	223	24.9491	5.98584				1	1									1			1
W4ZFW5	Uncharacterized protein OS=Strongylocentrotus purpuratus GN=Sp-Qpc PE=4 SV=1 - [W4ZFW5_STRPU]	29.27	1	1	1	4	82	9.34589	10.228														4
W4XBV1	Uncharacterized protein OS=Strongylocentrotus purpuratus GN=Sp-Mfcad_2 PE=3 SV=1 - [W4XBV1_STRPU]	2.98	1	1	1	3	907	100.629	7.82568				1				2
W4XF17	Uncharacterized protein OS=Strongylocentrotus purpuratus GN=Sp-Ccdc151L PE=4 SV=1 - [W4XF17_STRPU]	2.92	1	1	1	3	479	56.3109	9.23193																			2	1
W4XQ85	Uncharacterized protein OS=Strongylocentrotus purpuratus GN=Sp-Hmg2 PE=4 SV=1 - [W4XQ85_STRPU]	4.9	1	1	1	3	204	23.3225	9.53955						1												2
W4Y4J0	Uncharacterized protein OS=Strongylocentrotus purpuratus GN=Sp-Pa2g4L PE=4 SV=1 - [W4Y4J0_STRPU]	7.46	2	3	3	3	402	44.846	6.7417				1				2
W4Y6V1	Uncharacterized protein OS=Strongylocentrotus purpuratus GN=Sp-Tlr181 PE=4 SV=1 - [W4Y6V1_STRPU]	7.01	2	1	1	3	385	44.8971	7.26904								1						1						1
W4YSH9	Uncharacterized protein OS=Strongylocentrotus purpuratus GN=Sp-Galc_1 PE=4 SV=1 - [W4YSH9_STRPU]	3.44	3	1	1	3	581	63.7873	6.52197		1		1	1
W4Z9H5	Uncharacterized protein OS=Strongylocentrotus purpuratus PE=4 SV=1 - [W4Z9H5_STRPU]	14.93	1	1	1	3	67	7.49575	9.90576														1		1		1
W4ZEA0	Uncharacterized protein OS=Strongylocentrotus purpuratus GN=Sp-Aldh6a1 PE=3 SV=1 - [W4ZEA0_STRPU]	5.83	1	1	1	3	515	55.5041	5.52881			1	1		1
W4ZHX4	Uncharacterized protein OS=Strongylocentrotus purpuratus GN=Sp-Unk_85 PE=3 SV=1 - [W4ZHX4_STRPU]	0.52	1	1	1	3	2484	266.807	9.89111				1	1	1
W4XA47	Uncharacterized protein OS=Strongylocentrotus purpuratus GN=Sp-Tal1ph PE=4 SV=1 - [W4XA47_STRPU]	1.6	1	2	2	3	2631	282.663	6.50732									1			2
W4XBG4	Uncharacterized protein OS=Strongylocentrotus purpuratus GN=Sp-Hypp_1283 PE=4 SV=1 - [W4XBG4_STRPU]	2.67	1	1	1	3	450	55.3439	5.18604									1							1						1
W4Y818	Uncharacterized protein OS=Strongylocentrotus purpuratus GN=Sp-Ap1cfi2 PE=4 SV=1 - [W4Y818_STRPU]	2.83	2	1	1	3	459	51.5219	7.35693																	1	2
W4YBH3	Proteasome subunit alpha type OS=Strongylocentrotus purpuratus GN=Sp-Psma6 PE=3 SV=1 - [W4YBH3_STRPU]	13.84	1	2	2	3	224	24.9374	5.92236																1	1	1
W4ZJK6	Uncharacterized protein OS=Strongylocentrotus purpuratus PE=4 SV=1 - [W4ZJK6_STRPU]	3.64	2	1	1	3	247	27.3707	6.21436																		1		1	1
A9LYL4	Putative flotillin (Fragment) OS=Heliocidaris erythrogramma PE=2 SV=1 - [A9LYL4_HELER]	9.03	5	2	2	3	310	34.3466	4.93213																1		1		1
W4XB80	Uncharacterized protein OS=Strongylocentrotus purpuratus GN=Sp-SnrpG PE=4 SV=1 - [W4XB80_STRPU]	18.18	1	1	1	3	77	8.66165	9.31982											1									1	1
W4Y9Y0	Uncharacterized protein OS=Strongylocentrotus purpuratus GN=Sp-Dhrs1 PE=3 SV=1 - [W4Y9Y0_STRPU]	2.8	1	1	1	3	322	34.935	7.98682	1												2
W4YVV1	Uncharacterized protein OS=Strongylocentrotus purpuratus GN=Sp-Etfb PE=4 SV=1 - [W4YVV1_STRPU]	9.84	1	2	2	3	254	27.7887	5.60498																1	1		1
W4YYV9	Uncharacterized protein OS=Strongylocentrotus purpuratus GN=Sp-Acadl_1 PE=4 SV=1 - [W4YYV9_STRPU]	3.45	1	1	1	3	521	57.6658	8.1626																			1	1	1
W4Z7R9	Annexin OS=Strongylocentrotus purpuratus GN=Sp-Anxa7_1 PE=3 SV=1 - [W4Z7R9_STRPU]	5.92	1	2	2	3	321	35.3146	4.62744																1	1	1
W4ZHB7	Uncharacterized protein OS=Strongylocentrotus purpuratus GN=Sp-Rib43A PE=4 SV=1 - [W4ZHB7_STRPU]	6.07	1	2	2	3	379	45.0554	5.47803																			1	2
W4XUG9	Uncharacterized protein OS=Strongylocentrotus purpuratus GN=Sp-LrpL_4 PE=4 SV=1 - [W4XUG9_STRPU]	1.05	1	1	1	3	764	81.9279	4.53857	1	1													1
W4XUP1	Uncharacterized protein OS=Strongylocentrotus purpuratus GN=Sp-Iqgap1_1 PE=4 SV=1 - [W4XUP1_STRPU]	5.06	1	1	1	3	435	50.3927	9.75928				1												2
W4ZI13	Uncharacterized protein OS=Strongylocentrotus purpuratus GN=Sp-Ssr2 PE=4 SV=1 - [W4ZI13_STRPU]	5.21	1	1	1	3	211	23.4022	9.48096				1	1						1
Q16959	Dynein intermediate chain 2, ciliary OS=Heliocidaris crassispina PE=2 SV=1 - [DYI2_HELCR]	4.84	1	1	2	3	702	79.0888	6.04932																1	1		1
W4YET3	Uncharacterized protein OS=Strongylocentrotus purpuratus PE=3 SV=1 - [W4YET3_STRPU]	2.96	4	1	1	3	270	27.3701	5.78271	1					1																		1
W4YT39	Uncharacterized protein OS=Strongylocentrotus purpuratus GN=Sp-C1qbp PE=4 SV=1 - [W4YT39_STRPU]	4.7	1	1	1	3	298	32.939	4.94482		1		1	1
W4Y0G0	Uncharacterized protein OS=Strongylocentrotus purpuratus GN=Sp-Sdhd PE=4 SV=1 - [W4Y0G0_STRPU]	4.73	1	1	1	3	148	16.2423	8.76318																			2	1
W4Y6M2	Uncharacterized protein OS=Strongylocentrotus purpuratus GN=Sp-Ndufs3_1 PE=3 SV=1 - [W4Y6M2_STRPU]	25.53	3	2	2	3	141	16.7304	5.04639																	1		1	1
W4ZCC6	Uncharacterized protein OS=Strongylocentrotus purpuratus GN=Sp-Ndusf8 PE=3 SV=1 - [W4ZCC6_STRPU]	5.74	1	1	1	3	209	23.7057	6.34131																			2	1
W4ZFB1	Uncharacterized protein OS=Strongylocentrotus purpuratus PE=4 SV=1 - [W4ZFB1_STRPU]	16.33	1	2	2	3	98	11.1046	5.12256																		2			1
U3TC65	Cytochrome b (Fragment) OS=Mesocentrotus nudus GN=Cytb PE=4 SV=1 - [U3TC65_MESNU]	4.86	54	1	1	3	185	20.7287	7.88428																		1		1			1
W4ZKQ4	Uncharacterized protein OS=Strongylocentrotus purpuratus GN=Sp-Dag1 PE=4 SV=1 - [W4ZKQ4_STRPU]	1.5	1	1	1	3	869	94.238	5.18604	1		2
W4YVH9	Uncharacterized protein OS=Strongylocentrotus purpuratus PE=4 SV=1 - [W4YVH9_STRPU]	7.35	1	1	1	3	245	26.9363	5.30029																2	1
W4YI49	Uncharacterized protein OS=Strongylocentrotus purpuratus GN=Sp-Cpeb1 PE=4 SV=1 - [W4YI49_STRPU]	3.69	1	1	1	3	704	76.7008	8.06006				2		1
Q25121	Sperm-activating peptide I OS=Hemicentrotus pulcherrimus GN=SAP-I PE=2 SV=1 - [Q25121_HEMPU]	3.29	1	1	1	3	334	34.2534	6.02393				2		1
A3EYY6	Tetrameric potassium-selective cyclic nucleotide gated channel OS=Strongylocentrotus purpuratus PE=2 SV=1 - [A3EYY6_STRPU]	1.07	3	2	2	2	2238	253.272	6.48096																1			1
W4XGT9	Uncharacterized protein OS=Strongylocentrotus purpuratus GN=Sp-Rpl14 PE=4 SV=1 - [W4XGT9_STRPU]	7.09	2	1	1	2	141	16.422	10.7847	1					1
W4XL47	Uncharacterized protein OS=Strongylocentrotus purpuratus GN=Sp-NclL_2 PE=4 SV=1 - [W4XL47_STRPU]	2.16	1	1	1	2	371	39.573	5.68115																		1		1
W4XNF8	Uncharacterized protein OS=Strongylocentrotus purpuratus PE=4 SV=1 - [W4XNF8_STRPU]	7.14	1	2	2	2	294	32.2232	9.45166					1												1
W4XPU9	Uncharacterized protein OS=Strongylocentrotus purpuratus GN=Sp-Heatr5 PE=4 SV=1 - [W4XPU9_STRPU]	0.93	3	1	2	2	1937	210.925	7.40088													1								1
W4Y2F8	Uncharacterized protein OS=Strongylocentrotus purpuratus GN=Sp-Nop56 PE=4 SV=1 - [W4Y2F8_STRPU]	3.76	1	1	1	2	665	74.7947	8.33838						2
W4Y409	Uncharacterized protein OS=Strongylocentrotus purpuratus PE=4 SV=1 - [W4Y409_STRPU]	0.68	1	1	1	2	1322	147.456	6.46826																1				1
W4Y5W3	Uncharacterized protein OS=Strongylocentrotus purpuratus PE=3 SV=1 - [W4Y5W3_STRPU]	5.56	1	1	1	2	144	16.757	9.99365						2
W4Y8V6	Uncharacterized protein OS=Strongylocentrotus purpuratus GN=Sp-Hypp_672 PE=4 SV=1 - [W4Y8V6_STRPU]	1.4	1	1	1	2	926	105.123	5.51611												1					1
W4YA02	Uncharacterized protein (Fragment) OS=Strongylocentrotus purpuratus PE=4 SV=1 - [W4YA02_STRPU]	19.79	1	1	1	2	192	20.9858	5.22412							2
W4YEA2	Uncharacterized protein OS=Strongylocentrotus purpuratus GN=Sp-Ccdc19 PE=4 SV=1 - [W4YEA2_STRPU]	2.31	1	1	1	2	432	50.627	7.1958																			1	1
W4YGS7	Uncharacterized protein OS=Strongylocentrotus purpuratus GN=Sp-Psmc6 PE=4 SV=1 - [W4YGS7_STRPU]	3.85	2	1	1	2	364	40.8904	6.81494																2
W4YHH8	Uncharacterized protein OS=Strongylocentrotus purpuratus GN=Sp-Vps13hb PE=4 SV=1 - [W4YHH8_STRPU]	1.03	1	1	1	2	1655	181.867	6.1001				1		1
W4YI22	Uncharacterized protein OS=Strongylocentrotus purpuratus GN=Sp-Selenbp1 PE=4 SV=1 - [W4YI22_STRPU]	3.27	1	1	1	2	490	54.8351	5.51611						1		1
W4YK50	Uncharacterized protein OS=Strongylocentrotus purpuratus GN=Sp-gnbp1/2/3A PE=4 SV=1 - [W4YK50_STRPU]	4.73	4	1	1	2	338	37.4554	5.35107						2
W4YL94	Uncharacterized protein OS=Strongylocentrotus purpuratus GN=Sp-Hsp40A PE=4 SV=1 - [W4YL94_STRPU]	6.65	2	2	2	2	316	35.3653	7.1665																1			1
W4YP69	Uncharacterized protein OS=Strongylocentrotus purpuratus PE=4 SV=1 - [W4YP69_STRPU]	19.75	1	1	1	2	81	9.38686	5.45264							1	1
W4YQG8	Uncharacterized protein OS=Strongylocentrotus purpuratus PE=4 SV=1 - [W4YQG8_STRPU]	13.45	2	2	2	2	171	19.5061	8.47021							1										1
W4YW46	Uncharacterized protein OS=Strongylocentrotus purpuratus GN=Sp-UbcL PE=4 SV=1 - [W4YW46_STRPU]	0.59	1	1	1	2	1009	117.481	6.771																	2
W4YYL8	Tubulin gamma chain OS=Strongylocentrotus purpuratus GN=Sp-Gtub2f PE=3 SV=1 - [W4YYL8_STRPU]	4.75	2	1	1	2	442	50.0105	6.48096																2
W4Z553	Uncharacterized protein OS=Strongylocentrotus purpuratus PE=4 SV=1 - [W4Z553_STRPU]	8.91	1	1	1	2	202	23.433	8.86572															1								1
W4ZCD2	Uncharacterized protein OS=Strongylocentrotus purpuratus GN=Sp-Psmd2_1 PE=4 SV=1 - [W4ZCD2_STRPU]	5.98	1	1	1	2	368	39.769	6.11279				1													1
W4ZDU6	Uncharacterized protein OS=Strongylocentrotus purpuratus GN=Sp-Perlc PE=4 SV=1 - [W4ZDU6_STRPU]	0.6	1	1	1	2	2662	289.335	4.97021		2
W4ZGP4	Uncharacterized protein OS=Strongylocentrotus purpuratus GN=Sp-Ccdc147 PE=4 SV=1 - [W4ZGP4_STRPU]	1.37	1	1	1	2	801	94.6201	8.1626																			1	1
Q4VGX1	Soluble adenylyl cyclase OS=Strongylocentrotus purpuratus GN=Sp-Sac PE=2 SV=1 - [Q4VGX1_STRPU]	1.34	1	2	2	2	1868	209.62	7.00537														1						1
Q68BM1	Outer arm dynein binding protein OS=Heliocidaris crassispina GN=oad-bp58 PE=2 SV=2 - [Q68BM1_HELCR]	4.73	2	2	2	2	550	62.5623	4.94482																			1		1
Q05634	Fascin OS=Strongylocentrotus purpuratus PE=1 SV=3 - [FASC_STRPU]	3.83	2	1	1	2	496	54.91	5.68115		1		1
W4XGY3	Uncharacterized protein OS=Strongylocentrotus purpuratus GN=Sp-Aldh1l1 PE=3 SV=1 - [W4XGY3_STRPU]	2.7	1	2	2	2	851	93.9522	5.88428						1		1
W4XXP3	Uncharacterized protein OS=Strongylocentrotus purpuratus GN=Sp-QrfprL PE=3 SV=1 - [W4XXP3_STRPU]	1.33	2	1	1	2	376	42.2418	7.86963									1		1
W4ZH61	Uncharacterized protein OS=Strongylocentrotus purpuratus GN=Sp-Mcl1 PE=4 SV=1 - [W4ZH61_STRPU]	0.41	1	1	1	2	4637	507.672	5.61768																	2
W4XMB3	Uncharacterized protein OS=Strongylocentrotus purpuratus GN=Sp-Fubp1 PE=4 SV=1 - [W4XMB3_STRPU]	2.16	1	2	2	2	696	71.978	6.04932																		1	1
W4ZCX1	Uncharacterized protein OS=Strongylocentrotus purpuratus GN=Sp-FcolI/II/IIIf PE=4 SV=1 - [W4ZCX1_STRPU]	2	3	2	2	2	3748	387.948	5.04639															1					1
W4ZD85	Uncharacterized protein (Fragment) OS=Strongylocentrotus purpuratus GN=Sp-Znfx1-21 PE=4 SV=1 - [W4ZD85_STRPU]	1.28	1	1	1	2	859	104.108	7.41553	1			1
W4XCI3	Uncharacterized protein OS=Strongylocentrotus purpuratus GN=Sp-Adfp PE=4 SV=1 - [W4XCI3_STRPU]	3.06	1	1	1	2	523	57.6572	5.71924												1				1
H3HLD5	Uncharacterized protein OS=Strongylocentrotus purpuratus GN=Sp-Rpl11 PE=3 SV=1 - [H3HLD5_STRPU]	12.15	1	2	2	2	181	20.4948	9.90576				1				1
W4YNA3	Uncharacterized protein OS=Strongylocentrotus purpuratus GN=Sp-Fuca2_4 PE=4 SV=1 - [W4YNA3_STRPU]	6.13	1	2	2	2	326	37.9662	5.32568		1
W4Z3H1	Uncharacterized protein OS=Strongylocentrotus purpuratus GN=Sp-Mtmr6/7/8 PE=4 SV=1 - [W4Z3H1_STRPU]	1.92	1	1	1	2	780	88.3135	7.15186	1							1
W4Z945	Uncharacterized protein OS=Strongylocentrotus purpuratus GN=Sp-Psmc2 PE=4 SV=1 - [W4Z945_STRPU]	7.52	1	2	2	2	412	45.8987	6.46826				1
W4ZDM4	Uncharacterized protein OS=Strongylocentrotus purpuratus GN=Sp-Rbbp4 PE=4 SV=1 - [W4ZDM4_STRPU]	10.7	1	2	2	2	430	48.5576	4.95752						1												1
O97041	Rho1 GTPase OS=Hemicentrotus pulcherrimus GN=rho1 PE=3 SV=1 - [O97041_HEMPU]	10.42	5	2	2	2	192	21.661	5.79541								1							1
Q8T317	40S ribosomal protein S6 OS=Paracentrotus lividus GN=rps6 PE=2 SV=1 - [Q8T317_PARLI]	8.57	1	2	2	2	245	28.2066	10.8726								2
W4YE93	Uncharacterized protein OS=Strongylocentrotus purpuratus GN=Sp-Lrp2 PE=4 SV=1 - [W4YE93_STRPU]	1.42	1	1	1	2	632	68.6468	5.0083						2
W4YTI3	Uncharacterized protein OS=Strongylocentrotus purpuratus PE=4 SV=1 - [W4YTI3_STRPU]	16.15	1	1	1	2	130	13.8653	8.95361													1		1
W4XEG5	Uncharacterized protein OS=Strongylocentrotus purpuratus GN=Sp-Amy_9 PE=4 SV=1 - [W4XEG5_STRPU]	2.31	1	1	1	2	563	64.6879	5.66846	1				1
W4XUN5	Uncharacterized protein OS=Strongylocentrotus purpuratus GN=Sp-Wd66 PE=4 SV=1 - [W4XUN5_STRPU]	1.34	1	1	1	2	1266	139.11	4.56396																		2
W4XWZ8	Uncharacterized protein OS=Strongylocentrotus purpuratus GN=Sp-Atp5o PE=3 SV=1 - [W4XWZ8_STRPU]	7.59	1	2	2	2	158	17.4133	9.51025													1						1
W4Y3Q1	Uncharacterized protein OS=Strongylocentrotus purpuratus GN=Sp-Ddx43 PE=4 SV=1 - [W4Y3Q1_STRPU]	2.87	1	1	1	2	593	66.6993	6.26514																1	1
W4Y4J2	Uncharacterized protein OS=Strongylocentrotus purpuratus GN=Sp-Ccdc49 PE=4 SV=1 - [W4Y4J2_STRPU]	1.39	2	1	1	2	504	60.5271	10.1987																1	1
W4YDP5	Uncharacterized protein OS=Strongylocentrotus purpuratus GN=Sp-C6orf165L PE=4 SV=1 - [W4YDP5_STRPU]	3.85	1	2	2	2	623	70.5555	6.65381														1					1
W4YII0	Uncharacterized protein OS=Strongylocentrotus purpuratus PE=4 SV=1 - [W4YII0_STRPU]	6.29	1	1	1	2	525	58.6766	6.04932											1												1
W4YJH6	Uncharacterized protein OS=Strongylocentrotus purpuratus GN=Sp-Ppgb_3 PE=4 SV=1 - [W4YJH6_STRPU]	2.34	1	1	1	2	470	52.2758	5.5415			1													1
W4Z9G7	Uncharacterized protein OS=Strongylocentrotus purpuratus GN=Sp-Gol PE=4 SV=1 - [W4Z9G7_STRPU]	3.91	7	1	1	2	281	31.9534	8.06006		2
W4ZF86	Uncharacterized protein OS=Strongylocentrotus purpuratus GN=Sp-Gaa_2 PE=4 SV=1 - [W4ZF86_STRPU]	3.41	2	1	1	2	352	39.0381	6.3667									2
W4XC58	Uncharacterized protein OS=Strongylocentrotus purpuratus GN=Sp-Ptb PE=4 SV=1 - [W4XC58_STRPU]	6.86	3	2	2	2	583	63.9748	9.18799				1		1
W4XUT4	Uncharacterized protein OS=Strongylocentrotus purpuratus PE=3 SV=1 - [W4XUT4_STRPU]	10	1	1	1	2	100	10.9304	5.87158					1	1
W4YUK8	Uncharacterized protein OS=Strongylocentrotus purpuratus GN=Sp-Dyi2 PE=4 SV=1 - [W4YUK8_STRPU]	6.57	1	1	2	2	487	55.2731	5.8208																			1	1
W4YWM5	Uncharacterized protein OS=Strongylocentrotus purpuratus GN=Sp-Cyp2L41 PE=3 SV=1 - [W4YWM5_STRPU]	4.8	1	1	1	2	271	30.8347	7.48877	2
W4ZBP0	Uncharacterized protein OS=Strongylocentrotus purpuratus GN=Sp-Klhl10 PE=4 SV=1 - [W4ZBP0_STRPU]	3.28	1	1	1	2	548	62.5247	5.33838															2
W4ZIA7	Uncharacterized protein OS=Strongylocentrotus purpuratus GN=Sp-Dmc1 PE=4 SV=1 - [W4ZIA7_STRPU]	2.51	1	2	2	2	1237	134.56	5.24951														1			1
W4Z9B1	Uncharacterized protein OS=Strongylocentrotus purpuratus GN=Sp-Slc1a2_1 PE=4 SV=1 - [W4Z9B1_STRPU]	12.96	1	1	1	2	162	17.8118	9.31982			1	1
W4YZU4	Glucose-6-phosphate 1-dehydrogenase OS=Strongylocentrotus purpuratus GN=Sp-G6pdx PE=3 SV=1 - [W4YZU4_STRPU]	4.04	1	2	2	2	470	52.7371	6.65381				2
W4XQY1	Uncharacterized protein OS=Strongylocentrotus purpuratus GN=Sp-Hypp_1607 PE=4 SV=1 - [W4XQY1_STRPU]	3.04	1	1	1	2	329	37.3004	9.05615						1									1
W4XSM8	Uncharacterized protein (Fragment) OS=Strongylocentrotus purpuratus GN=Sp-Ndufs1 PE=4 SV=1 - [W4XSM8_STRPU]	7.02	2	2	2	2	413	45.4041	6.0874																		1		1
W4YMH5	Uncharacterized protein OS=Strongylocentrotus purpuratus PE=4 SV=1 - [W4YMH5_STRPU]	5.88	1	1	1	2	170	19.1677	6.52197																			2
W4XL43	Uncharacterized protein (Fragment) OS=Strongylocentrotus purpuratus GN=Sp-Cct6A_1 PE=4 SV=1 - [W4XL43_STRPU]	5.02	1	1	1	2	239	25.4872	5.66846																1				1
W4XQL1	Uncharacterized protein OS=Strongylocentrotus purpuratus GN=Sp-Rps17_1 PE=4 SV=1 - [W4XQL1_STRPU]	19.13	2	1	1	2	115	13.218	8.49951						1														1
W4YQQ9	Uncharacterized protein OS=Strongylocentrotus purpuratus GN=Sp-Psmb1 PE=4 SV=1 - [W4YQQ9_STRPU]	30.14	1	2	2	2	146	16.094	5.52881																				1				1
W4YFC0	Uncharacterized protein OS=Strongylocentrotus purpuratus GN=Sp-Rpl17 PE=3 SV=1 - [W4YFC0_STRPU]	5.43	1	1	1	2	184	21.4443	10.1401						1											1
W4ZB71	Uncharacterized protein OS=Strongylocentrotus purpuratus PE=4 SV=1 - [W4ZB71_STRPU]	6.62	1	1	1	2	151	16.955	5.70654	2
W4ZCS5	Annexin OS=Strongylocentrotus purpuratus GN=Sp-Anxa7_2 PE=3 SV=1 - [W4ZCS5_STRPU]	4.78	2	2	2	2	565	59.2558	8.47021													1					1
W4ZIT8	Ribosomal protein L15 OS=Strongylocentrotus purpuratus GN=Sp-Rpl15 PE=3 SV=1 - [W4ZIT8_STRPU]	9.31	2	2	2	2	204	24.193	11.4438				1													1
W4ZKD9	Uncharacterized protein OS=Strongylocentrotus purpuratus PE=4 SV=1 - [W4ZKD9_STRPU]	13.81	2	1	1	2	181	20.6765	4.94482																	1	1
W4YRE4	Uncharacterized protein OS=Strongylocentrotus purpuratus GN=Sp-Reep5 PE=4 SV=1 - [W4YRE4_STRPU]	7.65	1	1	1	2	183	20.7304	5.32568	1	1
H3IH34	Uncharacterized protein OS=Strongylocentrotus purpuratus GN=Sp-Pcbd2 PE=3 SV=1 - [H3IH34_STRPU]	13.91	1	1	1	2	115	12.9404	9.12939		1			1
W4YIT6	Uncharacterized protein OS=Strongylocentrotus purpuratus GN=Sp-Impa1 PE=4 SV=1 - [W4YIT6_STRPU]	7.02	1	1	1	2	285	30.9144	4.86865						1											1
W4YJQ4	Uncharacterized protein OS=Strongylocentrotus purpuratus GN=Sp-B3gtl PE=4 SV=1 - [W4YJQ4_STRPU]	2.67	1	1	1	2	450	51.1846	6.27783																1		1
W4XHD7	Uncharacterized protein OS=Strongylocentrotus purpuratus GN=Sp-Idh3g PE=3 SV=1 - [W4XHD7_STRPU]	2.72	1	1	1	2	405	43.9869	7.38623																1	1
W4XTV0	Uncharacterized protein OS=Strongylocentrotus purpuratus GN=Sp-Tyms PE=3 SV=1 - [W4XTV0_STRPU]	6.04	2	1	1	2	364	41.709	6.66846				1												1
W4YLF1	Uncharacterized protein (Fragment) OS=Strongylocentrotus purpuratus PE=4 SV=1 - [W4YLF1_STRPU]	33.8	3	1	1	2	71	8.00602	7.34229				1		1
O18681	Elongation factor-1d OS=Sphaerechinus granularis GN=EF-1d PE=2 SV=1 - [O18681_SPHGR]	4.49	2	1	1	2	245	27.0376	4.62744				1	1
W4XGC4	40S ribosomal protein S21 OS=Strongylocentrotus purpuratus GN=Sp-Rps21 PE=3 SV=1 - [W4XGC4_STRPU]	12.36	1	1	1	2	89	9.7158	9.20264						1											1
W4Z8N3	Uncharacterized protein OS=Strongylocentrotus purpuratus GN=Sp-Skp1 PE=4 SV=1 - [W4Z8N3_STRPU]	20.67	1	2	2	2	150	17.4103	4.52588														1		1
D2KHF0	F0-ATPase region 6 (Fragment) OS=Paracentrotus gaimardi PE=4 SV=1 - [D2KHF0_9ECHO]	7.32	1	1	1	2	123	13.8652	7.23975																1		1
W4XUK6	Uncharacterized protein OS=Strongylocentrotus purpuratus GN=Sp-Banf1 PE=4 SV=1 - [W4XUK6_STRPU]	13.19	1	1	1	2	91	10.2519	6.06201																	2
A0FKR3	Mortalin OS=Lytechinus variegatus PE=2 SV=1 - [A0FKR3_LYTVA]	1.29	2	1	1	1	697	75.4785	5.66846					1
A2VEA8	Polyketide synthase OS=Lytechinus variegatus GN=Pks PE=2 SV=1 - [A2VEA8_LYTVA]	0.33	1	1	1	1	2424	266.594	5.74463														1
A3RL54	Sperm-specific sodium proton exchanger OS=Strongylocentrotus purpuratus PE=2 SV=1 - [A3RL54_STRPU]	1.06	2	1	1	1	1325	146.478	6.48096																					1
A5A3F7	BRCA2 (Fragment) OS=Strongylocentrotus purpuratus GN=brca2 PE=2 SV=2 - [A5A3F7_STRPU]	0.38	1	1	1	1	3978	432.785	5.96045																							1
W4X9F7	Uncharacterized protein OS=Strongylocentrotus purpuratus GN=Sp-Sox PE=4 SV=1 - [W4X9F7_STRPU]	2.7	5	1	1	1	1037	118.921	6.29053								1
W4XAI4	Uncharacterized protein OS=Strongylocentrotus purpuratus GN=Sp-Rpl23a PE=3 SV=1 - [W4XAI4_STRPU]	8.78	1	1	1	1	148	16.2912	10.3599						1
W4XF39	Uncharacterized protein OS=Strongylocentrotus purpuratus GN=Sp-Hnrpa2B1L PE=4 SV=1 - [W4XF39_STRPU]	6.11	1	1	1	1	180	19.7698	5.71924																	1
W4XGC6	Uncharacterized protein OS=Strongylocentrotus purpuratus GN=Sp-Hypp_1395 PE=4 SV=1 - [W4XGC6_STRPU]	10.03	1	1	1	1	319	36.509	5.31299							1
W4XGP3	Uncharacterized protein OS=Strongylocentrotus purpuratus GN=Sp-Phf3 PE=4 SV=1 - [W4XGP3_STRPU]	0.67	1	1	1	1	2374	266.099	6.21436																1
W4XLV5	Uncharacterized protein OS=Strongylocentrotus purpuratus GN=Sp-Hypp_415 PE=4 SV=1 - [W4XLV5_STRPU]	2.43	2	1	1	1	658	74.5678	9.81787									1
W4XNG1	Uncharacterized protein OS=Strongylocentrotus purpuratus GN=Sp-Samd1L PE=4 SV=1 - [W4XNG1_STRPU]	2.69	1	1	1	1	521	56.6922	9.36377							1
W4XNW2	Uncharacterized protein OS=Strongylocentrotus purpuratus GN=Sp-Unc44L_41 PE=4 SV=1 - [W4XNW2_STRPU]	0.73	1	1	1	1	1644	176.018	5.90967																		1
W4XP18	Uncharacterized protein OS=Strongylocentrotus purpuratus GN=Sp-Sptan1 PE=4 SV=1 - [W4XP18_STRPU]	0.3	1	1	1	1	2338	271.804	6.27783									1
W4XPH9	Uncharacterized protein OS=Strongylocentrotus purpuratus PE=4 SV=1 - [W4XPH9_STRPU]	5.47	2	1	1	1	201	23.2145	8.44092																	1
W4XS33	Uncharacterized protein OS=Strongylocentrotus purpuratus GN=Sp-Nlr104 PE=4 SV=1 - [W4XS33_STRPU]	1.23	5	1	1	1	731	82.8847	6.55127												1
W4XU34	Uncharacterized protein OS=Strongylocentrotus purpuratus GN=Sp-Thoc6h PE=4 SV=1 - [W4XU34_STRPU]	14.48	1	1	1	1	442	48.1962	5.51611																					1
W4XU36	Uncharacterized protein OS=Strongylocentrotus purpuratus GN=Sp-Ube1dc1 PE=4 SV=1 - [W4XU36_STRPU]	5.21	1	1	1	1	422	46.7221	5.09717			1
W4XVR7	Uncharacterized protein OS=Strongylocentrotus purpuratus GN=Sp-EhH2b_25 PE=3 SV=1 - [W4XVR7_STRPU]	7.64	1	1	1	1	144	16.2958	10.7261																				1
W4XX37	Uncharacterized protein OS=Strongylocentrotus purpuratus GN=Sp-Hypp_1759 PE=4 SV=1 - [W4XX37_STRPU]	4.09	1	1	1	1	391	44.7116	4.98291																	1
W4XYK9	Uncharacterized protein OS=Strongylocentrotus purpuratus GN=Sp-Sycp3L PE=4 SV=1 - [W4XYK9_STRPU]	2.72	1	1	1	1	257	30.0762	8.77783																		1
W4Y2E9	Uncharacterized protein OS=Strongylocentrotus purpuratus GN=Sp-Kiaa1632h PE=4 SV=1 - [W4Y2E9_STRPU]	1.78	1	1	1	1	1685	187.694	6.7124				1
W4Y4I8	Uncharacterized protein OS=Strongylocentrotus purpuratus GN=Sp-Gorasp2l PE=4 SV=1 - [W4Y4I8_STRPU]	2.59	1	1	1	1	464	46.7936	4.95752																1
W4Y5U3	Uncharacterized protein OS=Strongylocentrotus purpuratus GN=Sp-Gtf2F2 PE=4 SV=1 - [W4Y5U3_STRPU]	9.55	1	1	1	1	199	23.011	9.48096				1
W4Y5X1	Glucose-6-phosphate isomerase OS=Strongylocentrotus purpuratus GN=Sp-Gpi PE=3 SV=1 - [W4Y5X1_STRPU]	2.45	2	1	1	1	531	59.1135	6.69775					1
W4Y0A3	Uncharacterized protein OS=Strongylocentrotus purpuratus GN=Sp-Tmub2 PE=4 SV=1 - [W4Y0A3_STRPU]	4.04	1	1	1	1	421	46.013	4.4751							1
W4YD53	Uncharacterized protein OS=Strongylocentrotus purpuratus GN=Sp-Kiaa0090L PE=4 SV=1 - [W4YD53_STRPU]	3.9	1	1	1	1	693	75.9404	5.40186																		1
W4YF36	Uncharacterized protein OS=Strongylocentrotus purpuratus GN=Sp-Klraq1 PE=4 SV=1 - [W4YF36_STRPU]	1.29	1	1	1	1	696	78.5996	6.97607																			1
W4YGZ6	Uncharacterized protein OS=Strongylocentrotus purpuratus GN=Sp-Sacs-2 PE=4 SV=1 - [W4YGZ6_STRPU]	3.1	1	1	1	1	1160	131.653	6.3667																					1
W4YI72	Uncharacterized protein OS=Strongylocentrotus purpuratus GN=Sp-Alg3 PE=4 SV=1 - [W4YI72_STRPU]	6.62	1	1	1	1	393	46.417	8.74854				1
W4YJP5	Integrin beta OS=Strongylocentrotus purpuratus GN=Sp-BetaLi PE=3 SV=1 - [W4YJP5_STRPU]	2.75	1	1	1	1	799	87.9029	4.89404							1
W4YKE6	Uncharacterized protein OS=Strongylocentrotus purpuratus GN=Sp-Ccdc40-2 PE=4 SV=1 - [W4YKE6_STRPU]	1.17	2	1	1	1	1110	125.719	5.2876																		1
W4YKV3	Uncharacterized protein OS=Strongylocentrotus purpuratus GN=Sp-Tbc1d4 PE=4 SV=1 - [W4YKV3_STRPU]	5.05	1	1	1	1	396	45.1512	6.59521							1
W4YL79	Uncharacterized protein OS=Strongylocentrotus purpuratus GN=Sp-Sfrs7l PE=4 SV=1 - [W4YL79_STRPU]	4.62	2	1	1	1	260	27.8401	9.87646																1
W4YL95	Uncharacterized protein OS=Strongylocentrotus purpuratus GN=Sp-Cxorf22L PE=4 SV=1 - [W4YL95_STRPU]	0.84	2	1	1	1	2504	276.467	7.51807																		1
W4YMD4	Uncharacterized protein OS=Strongylocentrotus purpuratus GN=Sp-Dnajhc30 PE=4 SV=1 - [W4YMD4_STRPU]	6.36	1	1	1	1	393	44.5991	9.51025												1
W4YQ71	Uncharacterized protein OS=Strongylocentrotus purpuratus GN=Sp-Z116 PE=4 SV=1 - [W4YQ71_STRPU]	0.45	1	1	1	1	1562	175.277	6.7417																1
W4YQA4	Uncharacterized protein (Fragment) OS=Strongylocentrotus purpuratus PE=4 SV=1 - [W4YQA4_STRPU]	7.27	2	1	1	1	110	12.3963	6.53662																		1
W4YQD1	Uncharacterized protein OS=Strongylocentrotus purpuratus GN=Sp-Apc PE=4 SV=1 - [W4YQD1_STRPU]	0.26	1	1	1	1	3410	368.233	7.48877															1
W4YQT7	Uncharacterized protein OS=Strongylocentrotus purpuratus GN=Sp-Sarmr9 PE=4 SV=1 - [W4YQT7_STRPU]	5.96	1	1	1	1	721	80.0765	7.1665																	1
W4YQV3	Uncharacterized protein OS=Strongylocentrotus purpuratus GN=Sp-Parp1 PE=4 SV=1 - [W4YQV3_STRPU]	1.18	1	1	1	1	1017	113.619	8.74854						1
W4YTP1	Uncharacterized protein (Fragment) OS=Strongylocentrotus purpuratus GN=Sp-Abcb1_2 PE=4 SV=1 - [W4YTP1_STRPU]	3.26	4	1	1	1	307	33.0421	6.06201																			1
W4YU64	Uncharacterized protein OS=Strongylocentrotus purpuratus GN=Sp-Hypp_155 PE=4 SV=1 - [W4YU64_STRPU]	1.07	1	1	1	1	1220	135.061	9.15869																					1
W4YUM7	Uncharacterized protein OS=Strongylocentrotus purpuratus GN=Sp-Hydin_2 PE=4 SV=1 - [W4YUM7_STRPU]	0.6	1	1	1	1	5297	586.675	6.0874																	1
W4YWE1	Uncharacterized protein OS=Strongylocentrotus purpuratus GN=Sp-Rpn1 PE=4 SV=1 - [W4YWE1_STRPU]	2.26	1	1	1	1	752	83.5482	6.69775					1
W4YYN3	Uncharacterized protein OS=Strongylocentrotus purpuratus GN=Sp-Hypp_1006 PE=4 SV=1 - [W4YYN3_STRPU]	1.1	1	1	1	1	909	97.1599	9.5835																		1
W4Z168	Uncharacterized protein OS=Strongylocentrotus purpuratus GN=Sp-Lrrkc PE=4 SV=1 - [W4Z168_STRPU]	0.92	1	1	1	1	2185	244.97	6.84424																		1
W4Z1H8	Uncharacterized protein OS=Strongylocentrotus purpuratus GN=Sp-DomiL PE=4 SV=1 - [W4Z1H8_STRPU]	1.79	2	1	1	1	2405	264.183	6.94678						1
W4Z356	Uncharacterized protein OS=Strongylocentrotus purpuratus GN=Sp-Unc44_161 PE=4 SV=1 - [W4Z356_STRPU]	0.43	1	1	1	1	1627	180.451	6.771					1
W4Z491	Uncharacterized protein OS=Strongylocentrotus purpuratus PE=4 SV=1 - [W4Z491_STRPU]	4.69	1	1	1	1	256	27.285	8.6167													1
W4Z5M3	Uncharacterized protein OS=Strongylocentrotus purpuratus PE=4 SV=1 - [W4Z5M3_STRPU]	7.6	1	1	1	1	263	30.5965	9.27588													1
W4Z6R0	Uncharacterized protein OS=Strongylocentrotus purpuratus GN=Sp-Ccdc24 PE=4 SV=1 - [W4Z6R0_STRPU]	8.4	1	1	1	1	357	39.5173	8.5874							1
W4Z6V7	Uncharacterized protein OS=Strongylocentrotus purpuratus GN=Sp-Hypp_2692 PE=4 SV=1 - [W4Z6V7_STRPU]	2.6	1	1	1	1	461	52.443	9.0708							1
W4Z8S8	Uncharacterized protein OS=Strongylocentrotus purpuratus GN=Sp-Hypp_217 PE=4 SV=1 - [W4Z8S8_STRPU]	0.65	1	1	1	1	2006	220.389	4.62744									1
W4ZBX3	Uncharacterized protein OS=Strongylocentrotus purpuratus GN=Sp-Brg1 PE=4 SV=1 - [W4ZBX3_STRPU]	0.69	1	1	1	1	2312	260.878	6.69775																	1
W4ZD50	Uncharacterized protein OS=Strongylocentrotus purpuratus GN=Sp-Chrna9_5 PE=3 SV=1 - [W4ZD50_STRPU]	1.77	3	1	1	1	453	50.8077	6.82959																			1
W4ZD93	Uncharacterized protein OS=Strongylocentrotus purpuratus PE=4 SV=1 - [W4ZD93_STRPU]	9.47	1	1	1	1	95	10.9007	11.5464												1
W4ZDR1	Uncharacterized protein (Fragment) OS=Strongylocentrotus purpuratus GN=Sp-Lamb1_3 PE=4 SV=1 - [W4ZDR1_STRPU]	2.18	2	1	1	1	413	45.9835	5.13525		1
W4ZF93	Uncharacterized protein (Fragment) OS=Strongylocentrotus purpuratus GN=Sp-Smpd3L PE=4 SV=1 - [W4ZF93_STRPU]	1.2	1	1	1	1	835	95.9102	7.28369																				1
W4ZI29	Uncharacterized protein OS=Strongylocentrotus purpuratus GN=Sp-Hel308 PE=4 SV=1 - [W4ZI29_STRPU]	0.69	1	1	1	1	1167	131.001	7.38623																1
Q3SBD3	Sperm phosphodiesterase 5 OS=Strongylocentrotus purpuratus GN=PDE5 PE=2 SV=1 - [Q3SBD3_STRPU]	2.11	1	1	1	1	949	108.424	6.39209																		1
Q8T316	Transglutaminase-like protein OS=Paracentrotus lividus PE=2 SV=1 - [Q8T316_PARLI]	2.99	1	1	1	1	737	82.8374	6.30322																				1
Q9U5H4	Sea urchin Arp3 (SUArp3) OS=Hemicentrotus pulcherrimus GN=SUarp3 PE=2 SV=1 - [Q9U5H4_HEMPU]	2.4	2	1	1	1	417	47.0729	6.17627							1
P40644	High mobility group protein 1 homolog OS=Strongylocentrotus purpuratus GN=HMG1 PE=2 SV=1 - [HMGH_STRPU]	6.5	2	1	1	1	200	22.8194	9.94971																		1
P91753	Mitotic apparatus protein p62 OS=Lytechinus pictus PE=2 SV=1 - [MP62_LYTPI]	2.43	1	1	1	1	411	46.3578	4.32275							1
W4YYF5	Uncharacterized protein OS=Strongylocentrotus purpuratus GN=Sp-Tdh PE=4 SV=1 - [W4YYF5_STRPU]	4.24	1	1	1	1	472	52.7581	8.54346												1
W4YWD5	Uncharacterized protein OS=Strongylocentrotus purpuratus GN=Sp-Cyb5r3 PE=4 SV=1 - [W4YWD5_STRPU]	5.14	1	1	1	1	370	41.4399	6.46826						1
W4ZCV0	Uncharacterized protein OS=Strongylocentrotus purpuratus GN=Sp-Gcn1l1 PE=4 SV=1 - [W4ZCV0_STRPU]	1.12	2	1	1	1	1159	126.178	6.91748																1
W4YTF5	Uncharacterized protein OS=Strongylocentrotus purpuratus GN=Sp-Hdpx2 PE=4 SV=1 - [W4YTF5_STRPU]	1.75	1	1	1	1	686	76.52	6.49365						1
W4XCZ2	Uncharacterized protein OS=Strongylocentrotus purpuratus GN=Sp-Psmd12 PE=4 SV=1 - [W4XCZ2_STRPU]	4.2	1	1	1	1	500	57.4235	7.72314				1
W4Z600	Uncharacterized protein OS=Strongylocentrotus purpuratus GN=Sp-Kif1BL1 PE=3 SV=1 - [W4Z600_STRPU]	0.56	1	1	1	1	6027	665.569	4.88135																					1
W4XVM0	Uncharacterized protein OS=Strongylocentrotus purpuratus GN=Sp-B3galt1L PE=4 SV=1 - [W4XVM0_STRPU]	1.94	1	1	1	1	772	87.3419	6.84424												1
W4ZJA8	Uncharacterized protein OS=Strongylocentrotus purpuratus GN=Sp-Cub/Zp_1 PE=4 SV=1 - [W4ZJA8_STRPU]	0.85	1	1	1	1	1653	179.459	4.66553							1
W4ZH84	Uncharacterized protein OS=Strongylocentrotus purpuratus GN=Sp-Hypp_270 PE=4 SV=1 - [W4ZH84_STRPU]	1	1	1	1	1	1302	140.624	4.34814			1
W4YGC3	Uncharacterized protein OS=Strongylocentrotus purpuratus GN=Sp-Ddx48 PE=4 SV=1 - [W4YGC3_STRPU]	6.25	1	1	1	1	368	42.1399	8.47021																1
W4Y3M5	Uncharacterized protein OS=Strongylocentrotus purpuratus GN=Sp-Nifun PE=4 SV=1 - [W4Y3M5_STRPU]	8	1	1	1	1	125	13.4329	8.41162										1
W4YT19	Uncharacterized protein OS=Strongylocentrotus purpuratus GN=Sp-SmtnL PE=4 SV=1 - [W4YT19_STRPU]	2.5	1	1	1	1	1160	125.371	5.5542											1
W4XT56	Uncharacterized protein OS=Strongylocentrotus purpuratus GN=Sp-Rps9_1 PE=4 SV=1 - [W4XT56_STRPU]	10	1	1	1	1	80	9.48429	10.1108																	1
A2T1M5	Sperm adenylate kinase OS=Strongylocentrotus purpuratus GN=Sp-Adk PE=2 SV=1 - [A2T1M5_STRPU]	1.52	1	1	1	1	920	99.1371	4.77979																					1
E2S050	Putative uncharacterized protein OS=Pseudocentrotus depressus PE=2 SV=1 - [E2S050_PSEDP]	5.93	1	1	1	1	253	28.1823	4.38623								1
W4XC17	Uncharacterized protein OS=Strongylocentrotus purpuratus GN=Sp-Ambra1L PE=4 SV=1 - [W4XC17_STRPU]	1.77	1	1	1	1	735	81.0664	5.18604																			1
W4XEV8	Uncharacterized protein OS=Strongylocentrotus purpuratus GN=Sp-Unc44_201 PE=4 SV=1 - [W4XEV8_STRPU]	1.95	1	1	1	1	614	67.3376	5.80811																								1
W4XMX6	Uncharacterized protein OS=Strongylocentrotus purpuratus GN=Sp-Sars PE=4 SV=1 - [W4XMX6_STRPU]	2.77	1	1	1	1	541	61.075	7.92822								1
W4XR77	Uncharacterized protein OS=Strongylocentrotus purpuratus GN=Sp-Hypp_3075 PE=4 SV=1 - [W4XR77_STRPU]	0.42	1	1	1	1	1917	211.919	5.14795	1
W4Y1G9	Uncharacterized protein OS=Strongylocentrotus purpuratus PE=4 SV=1 - [W4Y1G9_STRPU]	3.7	1	1	1	1	297	31.8123	9.02686	1
W4Y2B5	Uncharacterized protein OS=Strongylocentrotus purpuratus GN=Sp-Vparpf_1 PE=4 SV=1 - [W4Y2B5_STRPU]	1.14	2	1	1	1	1054	117.393	5.30029											1
W4Y481	Uncharacterized protein OS=Strongylocentrotus purpuratus GN=Sp-Aof2 PE=4 SV=1 - [W4Y481_STRPU]	2.41	1	1	1	1	872	96.3558	7.91357																		1
W4Y9X7	Uncharacterized protein OS=Strongylocentrotus purpuratus PE=4 SV=1 - [W4Y9X7_STRPU]	7.86	1	1	1	1	280	31.9998	8.55811														1
W4YDT3	Uncharacterized protein OS=Strongylocentrotus purpuratus GN=Sp-Acs13 PE=4 SV=1 - [W4YDT3_STRPU]	3.69	1	1	1	1	461	51.439	8.90967															1
W4YG03	Uncharacterized protein OS=Strongylocentrotus purpuratus GN=Sp-Hypp_762 PE=4 SV=1 - [W4YG03_STRPU]	3.4	1	1	1	1	999	110.26	7.72314																			1
W4YG25	Adenylosuccinate synthetase OS=Strongylocentrotus purpuratus GN=Sp-Adssl1 PE=3 SV=1 - [W4YG25_STRPU]	4.07	2	1	1	1	270	30.0115	6.02393																	1
W4YKT0	Uncharacterized protein OS=Strongylocentrotus purpuratus GN=Sp-Ckap2L PE=4 SV=1 - [W4YKT0_STRPU]	1.83	2	1	1	1	545	61.2403	9.5835		1
W4YLU6	Uncharacterized protein OS=Strongylocentrotus purpuratus GN=Sp-Aldh5a1_1 PE=3 SV=1 - [W4YLU6_STRPU]	2.25	1	1	1	1	489	52.2862	5.79541									1
W4YMM4	Uncharacterized protein OS=Strongylocentrotus purpuratus GN=Sp-Lmbrd2 PE=4 SV=1 - [W4YMM4_STRPU]	1.72	1	1	1	1	638	73.2366	6.45557					1
W4YQK6	Uncharacterized protein OS=Strongylocentrotus purpuratus GN=Sp-Mri1 PE=3 SV=1 - [W4YQK6_STRPU]	6.48	1	1	1	1	324	34.9768	5.8208									1
W4YTX3	Uncharacterized protein OS=Strongylocentrotus purpuratus GN=Sp-Kiaa0543L PE=4 SV=1 - [W4YTX3_STRPU]	8.61	1	1	1	1	302	34.0415	6.85889								1
W4Z3V7	Uncharacterized protein OS=Strongylocentrotus purpuratus GN=Sp-Pdha1 PE=4 SV=1 - [W4Z3V7_STRPU]	2.68	1	1	1	1	336	36.8883	7.43018																	1
W4XPE3	Uncharacterized protein OS=Strongylocentrotus purpuratus GN=Sp-Fau PE=4 SV=1 - [W4XPE3_STRPU]	7.52	2	1	1	1	133	14.6307	9.80322								1
W4Z7I2	Uncharacterized protein OS=Strongylocentrotus purpuratus GN=Sp-Sf3B1 PE=4 SV=1 - [W4Z7I2_STRPU]	10.75	1	1	1	1	279	31.6764	6.93213								1
W4Z9T5	Uncharacterized protein OS=Strongylocentrotus purpuratus GN=Sp-Psmd1_1 PE=4 SV=1 - [W4Z9T5_STRPU]	4.02	1	1	1	1	448	49.2549	6.39209					1
W4ZA39	Uncharacterized protein OS=Strongylocentrotus purpuratus GN=Sp-Arcn1 PE=4 SV=1 - [W4ZA39_STRPU]	2.31	1	1	1	1	519	57.477	6.20166						1
W4ZA58	Uncharacterized protein OS=Strongylocentrotus purpuratus GN=Sp-HtrL PE=4 SV=1 - [W4ZA58_STRPU]	8.07	1	1	1	1	384	42.9959	10.0522	1
W4ZAE4	Uncharacterized protein OS=Strongylocentrotus purpuratus GN=Sp-Copa_1 PE=4 SV=1 - [W4ZAE4_STRPU]	2.13	2	1	1	1	610	67.796	5.40186		1
W4ZB39	Uncharacterized protein OS=Strongylocentrotus purpuratus GN=Sp-Redt_Aldo/Keto PE=4 SV=1 - [W4ZB39_STRPU]	1.56	1	1	1	1	834	95.2555	7.6792																1
W4ZBI3	Uncharacterized protein OS=Strongylocentrotus purpuratus GN=Sp-C19orf29L PE=4 SV=1 - [W4ZBI3_STRPU]	1.77	1	1	1	1	735	86.5648	8.11865								1
W4ZDL9	Uncharacterized protein OS=Strongylocentrotus purpuratus PE=4 SV=1 - [W4ZDL9_STRPU]	3.83	2	1	1	1	235	27.5146	7.85498																								1
W4ZGT1	Uncharacterized protein OS=Strongylocentrotus purpuratus GN=Sp-Lama5Lf PE=4 SV=1 - [W4ZGT1_STRPU]	1.06	2	1	1	1	1511	165.444	4.39893		1
W4ZHS6	Uncharacterized protein (Fragment) OS=Strongylocentrotus purpuratus GN=Sp-Hypp_2918 PE=4 SV=1 - [W4ZHS6_STRPU]	2.95	2	1	1	1	339	37.7942	6.1001								1
W4ZK79	Uncharacterized protein OS=Strongylocentrotus purpuratus GN=Sp-Hypp_288 PE=4 SV=1 - [W4ZK79_STRPU]	5.92	1	1	1	1	1250	142.701	8.38232																		1
Q0GU41	TGF beta-activated kinase OS=Paracentrotus lividus GN=TAK1 PE=2 SV=1 - [Q0GU41_PARLI]	2.65	1	1	1	1	717	80.8956	8.49951												1
Q9GV77	Extracellular matrix protein 3 OS=Lytechinus variegatus GN=ECM3 PE=1 SV=1 - [FREM2_LYTVA]	0.61	1	1	1	1	3103	343.561	4.50049			1
P13732	60S ribosomal protein L22 OS=Tripneustes gratilla GN=RPL22 PE=2 SV=1 - [RL22_TRIGR]	9.23	2	1	1	1	130	15.117	9.56885								1
W4ZIJ5	Uncharacterized protein OS=Strongylocentrotus purpuratus GN=Sp-Phldb1L PE=4 SV=1 - [W4ZIJ5_STRPU]	1.15	1	1	1	1	1483	166.508	5.46533			1
W4YRV3	Uncharacterized protein OS=Strongylocentrotus purpuratus GN=Sp-C20orf26L PE=4 SV=1 - [W4YRV3_STRPU]	1.3	1	1	1	1	1309	146.567	6.26514																				1
W4XT48	Uncharacterized protein OS=Strongylocentrotus purpuratus GN=Sp-Hypp_1668 PE=4 SV=1 - [W4XT48_STRPU]	1.01	4	1	1	1	595	67.493	8.14795									1
W4XGC3	Uncharacterized protein OS=Strongylocentrotus purpuratus GN=Sp-Abca7L PE=4 SV=1 - [W4XGC3_STRPU]	1.16	1	1	1	1	2414	268.947	4.1958		1
W4XNC2	Uncharacterized protein OS=Strongylocentrotus purpuratus GN=Sp-Lsm7 PE=4 SV=1 - [W4XNC2_STRPU]	24.04	1	1	1	1	104	11.589	5.24951						1
W4XP56	Uncharacterized protein OS=Strongylocentrotus purpuratus GN=Sp-Rtdr1L PE=4 SV=1 - [W4XP56_STRPU]	3.49	1	1	1	1	315	34.9483	5.24951																								1
W4ZED4	Uncharacterized protein OS=Strongylocentrotus purpuratus GN=Sp-PcnxL PE=4 SV=1 - [W4ZED4_STRPU]	0.65	1	1	1	1	1543	169.592	7.54736								1
W4XA73	Uncharacterized protein OS=Strongylocentrotus purpuratus PE=4 SV=1 - [W4XA73_STRPU]	4.86	1	1	1	1	1028	116.293	9.26123																								1
W4XJR3	Uncharacterized protein OS=Strongylocentrotus purpuratus GN=Sp-Nlr116 PE=4 SV=1 - [W4XJR3_STRPU]	2.25	1	1	1	1	1156	132.48	8.38232			1
W4XKH8	Uncharacterized protein OS=Strongylocentrotus purpuratus GN=Sp-Rpl9 PE=4 SV=1 - [W4XKH8_STRPU]	5.79	1	1	1	1	190	21.5125	9.61279									1
W4XRS4	Uncharacterized protein OS=Strongylocentrotus purpuratus GN=Sp-Lamg1f PE=4 SV=1 - [W4XRS4_STRPU]	1.06	1	1	1	1	850	90.0556	4.37354					1
W4XYY2	Uncharacterized protein OS=Strongylocentrotus purpuratus GN=Sp-Eif2Bg PE=4 SV=1 - [W4XYY2_STRPU]	5.81	1	1	1	1	396	44.3558	6.62451		1
W4YPZ1	Uncharacterized protein OS=Strongylocentrotus purpuratus GN=Sp-Endrvt97 PE=4 SV=1 - [W4YPZ1_STRPU]	2.14	1	1	1	1	327	37.4124	9.11475		1
W4Z6X4	Uncharacterized protein OS=Strongylocentrotus purpuratus PE=4 SV=1 - [W4Z6X4_STRPU]	8.88	2	1	1	1	259	29.3043	8.68994		1
W4Z744	Uncharacterized protein OS=Strongylocentrotus purpuratus GN=Sp-Spsb3 PE=4 SV=1 - [W4Z744_STRPU]	14.98	1	1	1	1	227	25.0697	7.79639						1
W4Z7E0	Uncharacterized protein OS=Strongylocentrotus purpuratus GN=Sp-Golga3 PE=4 SV=1 - [W4Z7E0_STRPU]	1.53	1	1	1	1	786	88.3308	5.68115																	1
W4ZHF0	Uncharacterized protein OS=Strongylocentrotus purpuratus GN=Sp-GagpolL_13 PE=4 SV=1 - [W4ZHF0_STRPU]	14.33	1	1	1	1	307	34.3878	9.61279														1
W4ZKK7	Dihydrolipoyl dehydrogenase OS=Strongylocentrotus purpuratus GN=Sp-Dld PE=3 SV=1 - [W4ZKK7_STRPU]	2.41	1	1	1	1	539	57.5426	7.69385																			1
W4ZKR3	Uncharacterized protein OS=Strongylocentrotus purpuratus GN=Sp-Glur2_2 PE=4 SV=1 - [W4ZKR3_STRPU]	1.28	1	1	1	1	935	107.184	8.25049				1
O96789	NAD(P) transhydrogenase (Fragment) OS=Strongylocentrotus purpuratus PE=2 SV=1 - [O96789_STRPU]	3.85	2	1	1	1	390	40.9236	5.09717				1
W4Z980	Adenylyl cyclase-associated protein (Fragment) OS=Strongylocentrotus purpuratus PE=3 SV=1 - [W4Z980_STRPU]	4.13	2	1	1	1	242	25.3953	9.67139					1
W4ZDN7	Uncharacterized protein OS=Strongylocentrotus purpuratus GN=Sp-Thnsl1 PE=3 SV=1 - [W4ZDN7_STRPU]	3.05	1	1	1	1	754	83.331	6.66846																		1
W4Z3H4	Uncharacterized protein OS=Strongylocentrotus purpuratus GN=Sp-gnsL PE=4 SV=1 - [W4Z3H4_STRPU]	3.28	1	1	1	1	305	34.0235	8.93896									1
W4XUZ4	Uncharacterized protein OS=Strongylocentrotus purpuratus GN=Sp-My10putativehomolog PE=4 SV=1 - [W4XUZ4_STRPU]	1.28	1	1	1	1	937	109.977	6.12549					1
W4Z4B1	Uncharacterized protein OS=Strongylocentrotus purpuratus GN=Sp-Cfdp2L PE=4 SV=1 - [W4Z4B1_STRPU]	1.51	1	1	1	1	662	71.5716	9.96436																		1
W4YGB9	Uncharacterized protein OS=Strongylocentrotus purpuratus GN=Sp-Man2b2 PE=4 SV=1 - [W4YGB9_STRPU]	1.09	1	1	1	1	916	102.441	6.53662																	1
W4XRU8	Uncharacterized protein OS=Strongylocentrotus purpuratus GN=Sp-trpc5_3 PE=4 SV=1 - [W4XRU8_STRPU]	1.12	1	1	1	1	626	70.2276	6.07471																			1
W4XKE3	Uncharacterized protein OS=Strongylocentrotus purpuratus GN=Sp-TlrP38 PE=4 SV=1 - [W4XKE3_STRPU]	4.64	1	1	1	1	732	84.1848	6.96143						1
W4Y453	Uncharacterized protein OS=Strongylocentrotus purpuratus PE=4 SV=1 - [W4Y453_STRPU]	2.16	2	1	1	1	232	25.7179	7.69385						1
W4XE15	Uncharacterized protein OS=Strongylocentrotus purpuratus GN=Sp-Ccb2A PE=4 SV=1 - [W4XE15_STRPU]	1.19	1	1	1	1	671	76.5559	7.66455																	1
W4XFL8	Uncharacterized protein OS=Strongylocentrotus purpuratus GN=Sp-Pdpr PE=3 SV=1 - [W4XFL8_STRPU]	3.9	1	1	1	1	846	93.6337	6.91748																	1
W4Y020	Uncharacterized protein OS=Strongylocentrotus purpuratus GN=Sp-Cts2 PE=3 SV=1 - [W4Y020_STRPU]	4.73	1	1	1	1	296	32.01	4.83057																					1
W4Y7N1	Uncharacterized protein OS=Strongylocentrotus purpuratus GN=Sp-Hypp_657 PE=4 SV=1 - [W4Y7N1_STRPU]	2.01	1	1	1	1	797	87.7091	5.87158						1
W4YKP8	Uncharacterized protein OS=Strongylocentrotus purpuratus GN=Sp-Acsf2 PE=4 SV=1 - [W4YKP8_STRPU]	3.1	1	1	1	1	613	68.7944	6.39209												1
W4Z4N8	Uncharacterized protein OS=Strongylocentrotus purpuratus GN=Sp-Nudt12-2 PE=4 SV=1 - [W4Z4N8_STRPU]	4.42	1	1	1	1	385	42.5106	7.85498																	1
W4Z6G4	Uncharacterized protein OS=Strongylocentrotus purpuratus GN=Sp-Hypp_1095 PE=4 SV=1 - [W4Z6G4_STRPU]	4.19	1	1	1	1	645	71.6307	6.39209				1
W4XG66	Uncharacterized protein OS=Strongylocentrotus purpuratus GN=Sp-Cyp4VL2 PE=3 SV=1 - [W4XG66_STRPU]	9.24	1	1	1	1	357	41.0647	5.45264													1
W4XMY1	Uncharacterized protein OS=Strongylocentrotus purpuratus PE=4 SV=1 - [W4XMY1_STRPU]	1.75	1	1	1	1	570	65.7521	5.59229																1
W4XYP3	Uncharacterized protein OS=Strongylocentrotus purpuratus GN=Sp-Ubqprot PE=4 SV=1 - [W4XYP3_STRPU]	2.72	1	1	1	1	846	97.4895	7.10791					1
W4Y1R3	Uncharacterized protein OS=Strongylocentrotus purpuratus GN=Sp-Np PE=4 SV=1 - [W4Y1R3_STRPU]	9.34	1	1	1	1	364	39.6945	5.52881											1
W4YAM4	Uncharacterized protein OS=Strongylocentrotus purpuratus GN=Sp-trpc6_1 PE=4 SV=1 - [W4YAM4_STRPU]	3.24	1	1	1	1	956	107.484	5.32568															1
W4YJE1	Uncharacterized protein OS=Strongylocentrotus purpuratus GN=Sp-LsampL_1 PE=4 SV=1 - [W4YJE1_STRPU]	3.27	1	1	1	1	490	55.9308	5.49072					1
W4YP94	Transporter OS=Strongylocentrotus purpuratus GN=Sp-Slc6a9 PE=3 SV=1 - [W4YP94_STRPU]	5.04	1	1	1	1	377	42.9113	5.31299											1
W4YPG5	Uncharacterized protein OS=Strongylocentrotus purpuratus GN=Sp-Armc3 PE=4 SV=1 - [W4YPG5_STRPU]	2.52	1	1	1	1	357	40.1302	6.15088																					1
W4YQV2	Uncharacterized protein OS=Strongylocentrotus purpuratus PE=4 SV=1 - [W4YQV2_STRPU]	10.24	1	1	1	1	127	15.855	5.98584																				1
W4Z012	Uncharacterized protein OS=Strongylocentrotus purpuratus PE=4 SV=1 - [W4Z012_STRPU]	4.06	1	1	1	1	197	22.3994	9.20264																			1
W4Z2T2	Uncharacterized protein OS=Strongylocentrotus purpuratus GN=Sp-Ogfod2_1 PE=4 SV=1 - [W4Z2T2_STRPU]	8.71	2	1	1	1	310	35.3003	5.23682											1
W4ZBT0	Uncharacterized protein OS=Strongylocentrotus purpuratus GN=Sp-Fum1 PE=4 SV=1 - [W4ZBT0_STRPU]	3.89	1	1	1	1	514	57.8617	7.53271														1
N0DKE6	Uncharacterized protein OS=Hemicentrotus pulcherrimus GN=Hp-unc-5 PE=2 SV=1 - [N0DKE6_HEMPU]	1.35	4	1	1	1	370	41.4762	5.68115											1
W4Z8Y1	Uncharacterized protein OS=Strongylocentrotus purpuratus GN=Sp-Plakg/GcL PE=4 SV=1 - [W4Z8Y1_STRPU]	1.92	1	1	1	1	522	56.4471	4.79248																1
W4XBL1	Uncharacterized protein OS=Strongylocentrotus purpuratus GN=Sp-Psmd13 PE=4 SV=1 - [W4XBL1_STRPU]	6.6	1	1	1	1	212	24.4294	5.12256																		1
W4XCF7	Uncharacterized protein OS=Strongylocentrotus purpuratus GN=Sp-ElgC PE=4 SV=1 - [W4XCF7_STRPU]	8.55	1	1	1	1	117	13.0322	4.84326																				1
W4XV48	Uncharacterized protein OS=Strongylocentrotus purpuratus GN=Sp-Nsf_1 PE=4 SV=1 - [W4XV48_STRPU]	4.05	3	1	1	1	346	38.3532	6.59521														1
W4Y0S7	Uncharacterized protein OS=Strongylocentrotus purpuratus GN=Sp-Cct3 PE=3 SV=1 - [W4Y0S7_STRPU]	2.02	1	1	1	1	495	54.5489	6.32861																1
W4Y2Y4	Uncharacterized protein OS=Strongylocentrotus purpuratus GN=Sp-Staufen2 PE=4 SV=1 - [W4Y2Y4_STRPU]	2.75	2	1	1	1	727	78.1477	9.78857						1
W4Y9D6	Uncharacterized protein OS=Strongylocentrotus purpuratus GN=Sp-Psmd5 PE=4 SV=1 - [W4Y9D6_STRPU]	2.98	1	1	1	1	503	55.218	5.32568																	1
W4Z6D0	60S ribosomal protein L18a OS=Strongylocentrotus purpuratus GN=Sp-Rpl18a PE=3 SV=1 - [W4Z6D0_STRPU]	6.8	1	1	1	1	147	17.5623	11.1069												1
W4Z879	Uncharacterized protein OS=Strongylocentrotus purpuratus GN=Sp-Rnf31_1 PE=4 SV=1 - [W4Z879_STRPU]	2.11	1	1	1	1	426	49.0087	6.75635																			1
W4ZDQ3	Uncharacterized protein OS=Strongylocentrotus purpuratus GN=Sp-Sdhb PE=4 SV=1 - [W4ZDQ3_STRPU]	3.91	1	1	1	1	281	31.8069	8.42627																				1
Q25120	Nucleosome assembly protein homologue OS=Hemicentrotus pulcherrimus PE=2 SV=1 - [Q25120_HEMPU]	2.09	1	1	1	1	430	48.4651	4.41162																		1
W4YBP3	Uncharacterized protein OS=Strongylocentrotus purpuratus GN=Sp-Slc30a5 PE=4 SV=1 - [W4YBP3_STRPU]	4.51	1	1	1	1	776	84.8907	8.95361	1
W4ZK01	Uncharacterized protein OS=Strongylocentrotus purpuratus GN=Sp-Hexb_1 PE=4 SV=1 - [W4ZK01_STRPU]	14.2	1	1	1	1	169	19.7797	7.53271																	1
W4Y631	Uncharacterized protein OS=Strongylocentrotus purpuratus GN=Sp-Wdr52-2 PE=4 SV=1 - [W4Y631_STRPU]	1.63	1	1	1	1	673	77.6713	6.66846																	1
B0R1X5	Huntingtin (Fragment) OS=Strongylocentrotus purpuratus GN=hd PE=2 SV=1 - [B0R1X5_STRPU]	10.32	1	1	1	1	310	34.8717	7.10791																			1
W4X9V4	Uncharacterized protein OS=Strongylocentrotus purpuratus GN=Sp-Epdmnrp2 PE=4 SV=1 - [W4X9V4_STRPU]	5.96	1	1	1	1	218	24.839	6.39209															1
W4XUD3	Uncharacterized protein OS=Strongylocentrotus purpuratus GN=Sp-Vps35h PE=4 SV=1 - [W4XUD3_STRPU]	1.37	1	1	1	1	1096	125.312	5.24951														1
W4XV06	Uncharacterized protein OS=Strongylocentrotus purpuratus GN=Sp-Hadhsc PE=4 SV=1 - [W4XV06_STRPU]	3.77	1	1	1	1	292	31.5751	5.40186																			1
W4XX84	Uncharacterized protein OS=Strongylocentrotus purpuratus GN=Sp-Arl9/10 PE=4 SV=1 - [W4XX84_STRPU]	4.93	1	1	1	1	223	23.9726	6.80029																			1
W4XXF8	Uncharacterized protein OS=Strongylocentrotus purpuratus GN=Sp-Slmap PE=4 SV=1 - [W4XXF8_STRPU]	0.69	1	1	1	1	1012	113.99	4.99561						1
W4XXJ9	Uncharacterized protein OS=Strongylocentrotus purpuratus GN=Sp-Hypp_1769 PE=4 SV=1 - [W4XXJ9_STRPU]	2.61	2	1	1	1	536	61.1146	6.3667																	1
W4YAL6	Serine/threonine-protein phosphatase OS=Strongylocentrotus purpuratus GN=Sp-Pp1A PE=3 SV=1 - [W4YAL6_STRPU]	5.26	1	1	1	1	171	19.8602	6.88818																		1
W4YXM6	Uncharacterized protein OS=Strongylocentrotus purpuratus GN=Sp-Chrm3L_15 PE=3 SV=1 - [W4YXM6_STRPU]	1.98	1	1	1	1	404	45.5165	9.08545																		1
W4YZM5	Uncharacterized protein OS=Strongylocentrotus purpuratus PE=4 SV=1 - [W4YZM5_STRPU]	4.55	1	1	1	1	198	22.2207	9.21729																	1
W4Z9E3	Uncharacterized protein OS=Strongylocentrotus purpuratus PE=4 SV=1 - [W4Z9E3_STRPU]	4.12	1	1	1	1	243	28.1867	6.02393																			1
W4ZAL5	Uncharacterized protein OS=Strongylocentrotus purpuratus GN=Sp-CholdhL PE=4 SV=1 - [W4ZAL5_STRPU]	1.95	1	1	1	1	1027	114.761	6.82959														1
W4ZER4	Uncharacterized protein OS=Strongylocentrotus purpuratus PE=4 SV=1 - [W4ZER4_STRPU]	8.7	3	1	1	1	115	13.2686	5.16064																		1
W4ZHM9	Uncharacterized protein OS=Strongylocentrotus purpuratus GN=Sp-PppL_162 PE=4 SV=1 - [W4ZHM9_STRPU]	0.82	1	1	1	1	1225	139.492	8.86572																						1
W4XDZ4	Uncharacterized protein OS=Strongylocentrotus purpuratus GN=Sp-Reptin52 PE=4 SV=1 - [W4XDZ4_STRPU]	4.83	1	1	1	1	414	45.697	5.47803																				1
W4XQF7	Uncharacterized protein (Fragment) OS=Strongylocentrotus purpuratus PE=4 SV=1 - [W4XQF7_STRPU]	13.33	2	1	1	1	75	9.27985	8.47021																		1
W4XXK1	Uncharacterized protein OS=Strongylocentrotus purpuratus PE=4 SV=1 - [W4XXK1_STRPU]	10.46	1	1	1	1	153	17.5987	5.08447																				1
W4XXM2	Uncharacterized protein (Fragment) OS=Strongylocentrotus purpuratus PE=4 SV=1 - [W4XXM2_STRPU]	2.82	5	1	1	1	177	18.9359	9.78857																1
W4Y916	Uncharacterized protein OS=Strongylocentrotus purpuratus GN=Sp-Arp2/3cs4 PE=4 SV=1 - [W4Y916_STRPU]	7.38	1	1	1	1	149	17.6073	8.01611																				1
W4YD96	mRNA cap guanine-N7 methyltransferase OS=Strongylocentrotus purpuratus GN=Sp-Rnmt7 PE=3 SV=1 - [W4YD96_STRPU]	2.19	1	1	1	1	457	51.2984	4.61475					1
W4YM70	Uncharacterized protein OS=Strongylocentrotus purpuratus GN=Sp-C10orf42 PE=4 SV=1 - [W4YM70_STRPU]	4.76	1	1	1	1	336	38.8921	6.15088																					1
W4YVE2	Uncharacterized protein OS=Strongylocentrotus purpuratus PE=4 SV=1 - [W4YVE2_STRPU]	9.09	2	1	1	1	275	30.3105	8.93896																				1
W4Z930	Uncharacterized protein (Fragment) OS=Strongylocentrotus purpuratus PE=4 SV=1 - [W4Z930_STRPU]	8.89	4	1	1	1	270	29.7871	4.79248	1
W4ZHV1	Uncharacterized protein OS=Strongylocentrotus purpuratus PE=3 SV=1 - [W4ZHV1_STRPU]	12.28	1	1	1	1	57	6.3691	6.50732																				1
W4XI47	Uncharacterized protein OS=Strongylocentrotus purpuratus GN=Sp-Ndufb7 PE=4 SV=1 - [W4XI47_STRPU]	7.94	1	1	1	1	126	15.2142	5.88428																					1
W4XQN7	Uncharacterized protein OS=Strongylocentrotus purpuratus PE=4 SV=1 - [W4XQN7_STRPU]	5.78	1	1	1	1	277	30.5463	9.75928																					1
W4XTF5	Uncharacterized protein OS=Strongylocentrotus purpuratus GN=Sp-Cyc1 PE=4 SV=1 - [W4XTF5_STRPU]	6.58	1	1	1	1	152	17.1777	7.86963																					1
W4YFP4	GrpE protein homolog OS=Strongylocentrotus purpuratus GN=Sp-GrpE PE=3 SV=1 - [W4YFP4_STRPU]	4.52	1	1	1	1	199	22.2158	6.94678					1
W4Z0D6	Uncharacterized protein OS=Strongylocentrotus purpuratus GN=Sp-Ndufv2_1 PE=4 SV=1 - [W4Z0D6_STRPU]	5.64	2	1	1	1	195	21.6178	5.41455																					1
W4Z1T0	Uncharacterized protein OS=Strongylocentrotus purpuratus GN=Sp-Psmb6 PE=4 SV=1 - [W4Z1T0_STRPU]	3.67	1	1	1	1	245	27.1474	5.47803																					1
W4Z3A8	Uncharacterized protein OS=Strongylocentrotus purpuratus GN=Sp-Hecah PE=4 SV=1 - [W4Z3A8_STRPU]	5.01	1	1	1	1	639	69.9788	8.03076																					1
W4Z7V6	Uncharacterized protein OS=Strongylocentrotus purpuratus GN=Sp-Nme5_1 PE=3 SV=1 - [W4Z7V6_STRPU]	10.47	2	1	1	1	172	19.3839	6.53662																	1
W4YPF9	Ribosomal protein OS=Strongylocentrotus purpuratus GN=Sp-Rpl10a PE=3 SV=1 - [W4YPF9_STRPU]	18.75	1	1	1	1	64	7.14593	10.0815						1
W4YA64	Uncharacterized protein OS=Strongylocentrotus purpuratus GN=Sp-Lbr PE=4 SV=1 - [W4YA64_STRPU]	1.9	1	1	1	1	578	65.94	9.49561																	1
W4YYB7	Uncharacterized protein OS=Strongylocentrotus purpuratus GN=Sp-Cyc1_1 PE=4 SV=1 - [W4YYB7_STRPU]	3.56	1	1	1	1	365	40.5622	6.63916																					1
W4XIZ0	Uncharacterized protein OS=Strongylocentrotus purpuratus GN=Sp-Hrh2L PE=3 SV=1 - [W4XIZ0_STRPU]	1.46	1	1	1	1	617	69.4814	9.65674																						1
Q8MQT3	60S ribosomal protein L27A-related OS=Paracentrotus lividus PE=2 SV=1 - [Q8MQT3_PARLI]	4.11	1	1	1	1	146	16.4189	10.3892																1
W4XP28	Uncharacterized protein OS=Strongylocentrotus purpuratus PE=4 SV=1 - [W4XP28_STRPU]	14.29	1	1	1	1	245	27.145	5.75732																							1
W4Z623	Uncharacterized protein OS=Strongylocentrotus purpuratus GN=Sp-Nek4b PE=4 SV=1 - [W4Z623_STRPU]	2.75	1	1	1	1	436	48.3567	6.3667																	1
W4Z956	Uncharacterized protein OS=Strongylocentrotus purpuratus PE=4 SV=1 - [W4Z956_STRPU]	15.23	1	1	1	1	197	21.4291	6.30322														1
W4XY99	Uncharacterized protein OS=Strongylocentrotus purpuratus GN=Sp-Unc93a_1 PE=4 SV=1 - [W4XY99_STRPU]	2.34	1	1	1	1	513	56.2564	5.59229																							1
W4YNT5	Aspartate aminotransferase OS=Strongylocentrotus purpuratus GN=Sp-Got1 PE=3 SV=1 - [W4YNT5_STRPU]	1.64	1	1	1	1	732	81.4498	5.89697					1
W4XUY5	Uncharacterized protein OS=Strongylocentrotus purpuratus PE=4 SV=1 - [W4XUY5_STRPU]	6.34	2	1	1	1	268	29.515	4.90674																								1
W4ZK85	Uncharacterized protein OS=Strongylocentrotus purpuratus GN=Sp-Ubl7 PE=4 SV=1 - [W4ZK85_STRPU]	5.5	1	1	1	1	382	39.6339	5.8208																1
W4YH95	Uncharacterized protein OS=Strongylocentrotus purpuratus GN=Sp-Hypp_2190 PE=4 SV=1 - [W4YH95_STRPU]	1.8	2	1	1	1	333	39.3799	5.63037				1
W4X9H9	Uncharacterized protein (Fragment) OS=Strongylocentrotus purpuratus GN=Sp-Mical3l PE=4 SV=1 - [W4X9H9_STRPU]	3.3	1	1	1	1	212	25.1328	5.021															1
W4Y5W2	Uncharacterized protein OS=Strongylocentrotus purpuratus GN=Sp-Pp1 PE=4 SV=1 - [W4Y5W2_STRPU]	8.81	1	1	1	1	159	17.6278	5.79541																		1
W4Y9H4	Uncharacterized protein OS=Strongylocentrotus purpuratus GN=Sp-Pacsin2 PE=4 SV=1 - [W4Y9H4_STRPU]	2.29	1	1	1	1	481	54.7735	5.56689	1
W4YHM2	Uncharacterized protein OS=Strongylocentrotus purpuratus GN=Sp-Wdrc1 PE=4 SV=1 - [W4YHM2_STRPU]	3.14	1	1	1	1	350	37.9318	5.60498																		1
W4YPQ3	Uncharacterized protein OS=Strongylocentrotus purpuratus GN=Sp-Asps_1 PE=4 SV=1 - [W4YPQ3_STRPU]	1.86	1	1	1	1	483	54.76	5.74463					1
W4YW23	Uncharacterized protein OS=Strongylocentrotus purpuratus GN=Sp-Sec23a PE=4 SV=1 - [W4YW23_STRPU]	2.78	1	1	1	1	504	56.8407	8.5874						1
W4Z979	Uncharacterized protein OS=Strongylocentrotus purpuratus GN=Sp-Bat1 PE=4 SV=1 - [W4Z979_STRPU]	2.33	1	1	1	1	429	49.0288	5.50342																1
W4ZAK5	Serine/threonine-protein phosphatase OS=Strongylocentrotus purpuratus GN=Sp-Ppp2ca PE=3 SV=1 - [W4ZAK5_STRPU]	3.57	1	1	1	1	308	35.4072	5.51611					1
W4ZCV5	Uncharacterized protein OS=Strongylocentrotus purpuratus GN=Sp-Slc29a4_1 PE=4 SV=1 - [W4ZCV5_STRPU]	6.56	1	1	1	1	518	56.8703	7.69385						1
W4XAW2	Uncharacterized protein OS=Strongylocentrotus purpuratus GN=Sp-Gba PE=4 SV=1 - [W4XAW2_STRPU]	18.45	1	1	1	1	168	18.8813	8.60205		1
W4ZAR7	Uncharacterized protein OS=Strongylocentrotus purpuratus GN=Sp-Mrlc PE=4 SV=1 - [W4ZAR7_STRPU]	10	2	1	1	1	180	20.4339	4.7417		1
W4YZI6	Uncharacterized protein OS=Strongylocentrotus purpuratus GN=Sp-Slc28a3_2 PE=4 SV=1 - [W4YZI6_STRPU]	3.41	2	1	1	1	264	27.6853	4.76709																	1
W4XDG1	Uncharacterized protein OS=Strongylocentrotus purpuratus GN=Sp-Z200_1 PE=4 SV=1 - [W4XDG1_STRPU]	11.86	1	1	1	1	236	26.6174	9.89111														1
W4YYZ0	Uncharacterized protein OS=Strongylocentrotus purpuratus GN=Sp-Fut_2 PE=3 SV=1 - [W4YYZ0_STRPU]	1.64	1	1	1	1	610	68.4406	8.63135																		1
W4ZI05	Uncharacterized protein OS=Strongylocentrotus purpuratus GN=Sp-Pofut1 PE=4 SV=1 - [W4ZI05_STRPU]	7.6	1	1	1	1	408	46.3503	6.59521					1
W4XEP9	Uncharacterized protein OS=Strongylocentrotus purpuratus GN=Sp-Srcr20 PE=4 SV=1 - [W4XEP9_STRPU]	3.6	1	1	1	1	250	26.4484	4.52588				1
W4XGS4	Uncharacterized protein OS=Strongylocentrotus purpuratus PE=4 SV=1 - [W4XGS4_STRPU]	2.98	11	1	1	1	168	19.2718	4.58936				1
W4XQZ0	Uncharacterized protein OS=Strongylocentrotus purpuratus GN=Sp-TlrP37 PE=4 SV=1 - [W4XQZ0_STRPU]	3.89	1	1	1	1	719	80.7839	6.53662					1
W4YFF6	Uncharacterized protein OS=Strongylocentrotus purpuratus PE=3 SV=1 - [W4YFF6_STRPU]	4.38	2	1	1	1	160	17.9557	6.53662				1
W4XD54	Importin subunit alpha OS=Strongylocentrotus purpuratus GN=Sp-Kpna2 PE=3 SV=1 - [W4XD54_STRPU]	1.96	1	1	1	1	562	61.7647	5.30029				1
W4Y1N5	Uncharacterized protein (Fragment) OS=Strongylocentrotus purpuratus PE=4 SV=1 - [W4Y1N5_STRPU]	14.06	2	1	1	1	64	7.65038	10.8433						1
W4ZI37	Uncharacterized protein OS=Strongylocentrotus purpuratus PE=4 SV=1 - [W4ZI37_STRPU]	11.36	1	1	1	1	88	10.4722	9.77393															1
P34941	NADH-ubiquinone oxidoreductase chain 4 OS=Arbacia lixula GN=ND4 PE=3 SV=1 - [NU4M_ARBLI]	4.16	11	1	1	1	457	51.0485	8.95361																1
W4Y4V6	Uncharacterized protein OS=Strongylocentrotus purpuratus GN=Sp-Gdi1_2 PE=4 SV=1 - [W4Y4V6_STRPU]	9.39	1	1	1	1	213	23.8331	4.97021													1
W4XWG5	Uncharacterized protein OS=Strongylocentrotus purpuratus GN=Sp-Gamt PE=4 SV=1 - [W4XWG5_STRPU]	3.86	1	1	1	1	233	26.485	5.96045																1
W4XMB4	Uncharacterized protein OS=Strongylocentrotus purpuratus PE=4 SV=1 - [W4XMB4_STRPU]	14.35	1	1	1	1	223	24.4479	4.64014																	1
W4YAP4	Uncharacterized protein OS=Strongylocentrotus purpuratus GN=Sp-Slc25a11 PE=3 SV=1 - [W4YAP4_STRPU]	13.71	1	1	1	1	124	14.0753	9.75928																	1
D2KHB1	ATP synthase protein 8 OS=Paracentrotus gaimardi PE=3 SV=1 - [D2KHB1_9ECHO]	27.78	4	1	1	1	54	6.43439	4.75439																		1
W4XDY7	Uncharacterized protein OS=Strongylocentrotus purpuratus GN=Sp-Atp11 PE=3 SV=1 - [W4XDY7_STRPU]	3.87	1	1	1	1	310	35.425	4.97021																		1
W4XR23	Uncharacterized protein OS=Strongylocentrotus purpuratus PE=4 SV=1 - [W4XR23_STRPU]	5.15	1	1	1	1	272	31.001	6.53662																		1

## Sheet: All protein IDs Females
Accession	Description	ΣCoverage	Σ# Proteins	Σ# Unique Peptides	Σ# Peptides	Σ# PSMs	# AAs	MW [kDa]	calc. pI	# PSM 1F_1	# PSM 1F_2	# PSM 1F_3	# PSM 3F_1	# PSM 3F_2	# PSM 3F_3	# PSM 4F_1	# PSM 4F_2	# PSM 4F_3	# PSM 6F_1	# PSM 6F_2	# PSM 6F_3
Q6WQT5	Toposome OS=Paracentrotus lividus PE=2 SV=1 - [Q6WQT5_PARLI]	59.49	1	59	84	2688	1343	152.827	6.55127	256	323	342	113	111	151	216	200	157	238	259	322
Q964G1	Vitellogenin OS=Pseudocentrotus depressus PE=2 SV=1 - [Q964G1_PSEDP]	15.49	1	2	25	654	1349	153.504	6.97607			92		23		44	50			66	70
Q3YL94	Major yolk protein OS=Mesocentrotus nudus GN=myp PE=2 SV=1 - [Q3YL94_MESNU]	14.46	1	3	22	603	1349	153.564	7.02002							46			57
P19615	Major yolk protein OS=Strongylocentrotus purpuratus PE=1 SV=2 - [MYP_STRPU]	13.12	1	2	19	588	1357	153.92	7.25439		75	78
Q7Z1Y6	Major yolk protein OS=Hemicentrotus pulcherrimus GN=MYP PE=2 SV=1 - [Q7Z1Y6_HEMPU]	13.52	1	2	22	524	1346	152.908	6.99072									30
P69004	Actin-15B OS=Strongylocentrotus franciscanus PE=2 SV=1 - [ACT2_STRFN]	64.89	11	1	24	426	376	41.7718	5.47803	32	21	22	22	21	23	51	49	51	46	38	50
Q8WQY0	Toposome OS=Tripneustes gratilla PE=2 SV=2 - [Q8WQY0_TRIGR]	9.45	1	3	13	393	1344	153.896	6.48096	47	51	60				26	32	20	37		39
W4ZKG2	Uncharacterized protein OS=Strongylocentrotus purpuratus GN=Sp-Vtgn3 PE=4 SV=1 - [W4ZKG2_STRPU]	5.4	1	11	29	383	5406	614.594	8.26514	32	56	52	20	30	31	20	21	18	39	34	30
W4Y157	Uncharacterized protein OS=Strongylocentrotus purpuratus GN=Sp-CplcaIIIb PE=3 SV=1 - [W4Y157_STRPU]	61.54	7	2	23	374	546	60.5621	5.8208	25	18	20	22	18	22	48	44	46	39	34
P11833	Tubulin beta chain OS=Paracentrotus lividus PE=2 SV=1 - [TBB_PARLI]	70.92	1	1	23	351	447	50.019	4.83057	26	32	30	31	26	28	38		51	17	7	27
W4XHC0	Uncharacterized protein OS=Strongylocentrotus purpuratus GN=Sp-Btub1 PE=3 SV=1 - [W4XHC0_STRPU]	70.92	2	1	23	349	447	50.0841	4.83057		32	30	31	26			39	51	17	7	27
P53474	Actin, cytoskeletal 3A OS=Strongylocentrotus purpuratus GN=CYIIIA PE=3 SV=1 - [ACTE_STRPU]	64.89	4	2	23	348	376	41.8769	5.59229												41
P53464	Actin, cytoskeletal OS=Heliocidaris tuberculata PE=3 SV=1 - [ACTM_HELTB]	70.74	6	4	21	295	376	41.7348	5.47803	21	13	16	15	14		36	32	38	28	25	37
E9L088	Beta-tubulin (Fragment) OS=Paracentrotus lividus PE=2 SV=1 - [E9L088_PARLI]	67.79	10	22	22	267	444	49.2052	4.98291	21	18	24	28	23	25	32	25	34	11	4	22
W4Y969	Uncharacterized protein OS=Strongylocentrotus purpuratus GN=Sp-Actph6 PE=3 SV=1 - [W4Y969_STRPU]	44.68	4	1	19	264	376	41.828	5.47803						21						29
W4ZKG3	Uncharacterized protein OS=Strongylocentrotus purpuratus GN=Sp-Apob_2 PE=4 SV=1 - [W4ZKG3_STRPU]	8.98	1	1	15	262	1805	202.849	6.53662	22	40	39	17		22	13		13	26		16
W4YEV4	Uncharacterized protein OS=Strongylocentrotus purpuratus GN=Sp-Tubb2a PE=3 SV=1 - [W4YEV4_STRPU]	54.81	1	1	15	218	374	42.1463	4.84326		18	16				23	24	32			17
P12431	Actin, muscle OS=Strongylocentrotus purpuratus PE=3 SV=1 - [ACTM_STRPU]	50.53	3	3	17	203	374	41.5256	6.25244			8						30		19
Q25117	ATP synthase subunit beta, mitochondrial OS=Hemicentrotus pulcherrimus PE=2 SV=1 - [ATPB_HEMPU]	34.61	5	4	13	190	523	56.0399	5.23682	7	9	6	21	21	18	20	28	21	16	18	5
W4ZD41	Uncharacterized protein OS=Strongylocentrotus purpuratus GN=Sp-Act_5 PE=3 SV=1 - [W4ZD41_STRPU]	25.27	3	1	12	174	376	41.8049	5.47803	12			14	7	13	25	18	18	16	16	16
W4XVG8	Uncharacterized protein OS=Strongylocentrotus purpuratus GN=Sp-Btub9 PE=4 SV=1 - [W4XVG8_STRPU]	19	1	1	8	137	458	51.2415	4.89404	11	11	13	12	11	14	13	15	18			11
H1ACK9	Apolipoprotein B-like protein (Fragment) OS=Strongylocentrotus intermedius GN=apoB PE=2 SV=1 - [H1ACK9_STRIE]	14.94	1	1	6	136	522	59.0934	5.47803	12			12			3	4	4	10	11	7
W4YPA7	Uncharacterized protein OS=Strongylocentrotus purpuratus GN=Sp-Fmn/Abp PE=4 SV=1 - [W4YPA7_STRPU]	16.14	1	32	32	124	2602	279.102	6.11279	24	22	18	4	14	6		1	4	3	1	27
Q6PTM9	ATP synthase subunit beta (Fragment) OS=Eucidaris tribuloides PE=2 SV=1 - [Q6PTM9_EUCTR]	34.66	1	1	10	119	427	45.8278	5.0083				15	16	13	12
W4YDE0	Adenosylhomocysteinase OS=Strongylocentrotus purpuratus GN=Sp-Ahcy PE=3 SV=1 - [W4YDE0_STRPU]	48.72	1	16	16	113	431	47.4909	6.31592	7	6	5	13	9	18	15	11	19	4	1	5
Q8MQU3	Maternal butanol extracted protein 2 OS=Paracentrotus lividus PE=2 SV=1 - [Q8MQU3_PARLI]	22.78	1	7	7	111	360	40.4263	8.77783				13	7	7	18	17	19	14	16
W4YJT9	Uncharacterized protein OS=Strongylocentrotus purpuratus GN=Sp-Vtgn2 PE=4 SV=1 - [W4YJT9_STRPU]	2.49	1	7	7	88	3650	408.409	5.41455	7	8	6	4	3	9	8	8	7	7	11	10
W4Z8A7	6-phosphogluconate dehydrogenase, decarboxylating OS=Strongylocentrotus purpuratus GN=Sp-Pgd PE=3 SV=1 - [W4Z8A7_STRPU]	24.59	1	10	10	87	488	53.4931	6.7417	9	10	6	12	9	12	7	5	11	2	2	2
Q9U8R3	Elongation factor 1-alpha OS=Heliocidaris crassispina GN=AcEFP PE=2 SV=1 - [Q9U8R3_HELCR]	10.82	4	1	5	80	462	50.7475	9.0415	4	7	4	10	6	11	8	9	9	3		9
Q0GU39	Betaine homocysteine methyltransferase (Fragment) OS=Paracentrotus lividus GN=BHMT PE=2 SV=1 - [Q0GU39_PARLI]	38.06	1	7	10	78	381	42.1659	6.40479	8	7	3	10	6	7	7	12	13			5
Q26050	Bep4 (Fragment) OS=Paracentrotus lividus GN=bep4 PE=4 SV=1 - [Q26050_PARLI]	15.1	2	5	5	74	298	32.8625	7.40088				5	3	9	10	10	13	9	15
W4Y2X0	Uncharacterized protein OS=Strongylocentrotus purpuratus GN=Sp-My18Aputativehomolog PE=4 SV=1 - [W4Y2X0_STRPU]	12.43	1	12	22	73	1963	225.136	5.43994	9	11	8	3	12	1	3		12		1	12
E2S0A8	Elongation factor 1-alpha (Fragment) OS=Pseudocentrotus depressus GN=EEF1A PE=2 SV=1 - [E2S0A8_PSEDP]	10	4	1	5	71	450	49.0857	9.1001		7	5	10			7			3		8
W4Y536	Uncharacterized protein (Fragment) OS=Strongylocentrotus purpuratus GN=Sp-Ef2 PE=4 SV=1 - [W4Y536_STRPU]	22.84	1	5	15	69	845	94.7114	7.28369	2	2	1	17	8	18	8	7	6
Q6PTP1	Elongation factor 1-alpha (Fragment) OS=Encope michelini PE=2 SV=1 - [Q6PTP1_ENCMI]	12.17	4	1	5	68	411	44.9681	8.71924		7		11						3
W4YHN2	Uncharacterized protein OS=Strongylocentrotus purpuratus GN=Sp-Actb_1 PE=3 SV=1 - [W4YHN2_STRPU]	29.63	3	2	9	67	378	41.9027	5.78271				4
Q6PTM8	Catalase (Fragment) OS=Eucidaris tribuloides PE=2 SV=1 - [Q6PTM8_EUCTR]	20.83	1	1	3	64	264	29.9379	8.03076	8	7	7	3	7	5	3	4	3	4	5	8
W4XSE9	Uncharacterized protein OS=Strongylocentrotus purpuratus GN=Sp-YP30/FascL_4 PE=4 SV=1 - [W4XSE9_STRPU]	7.95	3	4	4	63	365	40.2655	6.7124			2	4	5	2	10	11	10	8	11
W4Z0B2	Uncharacterized protein OS=Strongylocentrotus purpuratus GN=Sp-Act_2 PE=3 SV=1 - [W4Z0B2_STRPU]	19.48	1	1	6	61	349	38.6536	5.94775		4
E2FIA9	Translation elongation factor 2 (Fragment) OS=Sphaerechinus granularis PE=2 SV=1 - [E2FIA9_SPHGR]	17.55	1	2	12	58	826	91.9378	7.1665	2	2		15	7	13	6	6	7
W4ZBK1	Histone H4 (Fragment) OS=Strongylocentrotus purpuratus GN=Sp-EhH4_68 PE=3 SV=1 - [W4ZBK1_STRPU]	67.09	29	6	6	58	79	8.88989	10.3306	6	5	4	5	3	4	3	7	11	1	1	8
Q99327	Myosin heavy chain (Fragment) OS=Lytechinus variegatus GN=MYH PE=2 SV=1 - [Q99327_LYTVA]	29.92	1	3	13	56	488	55.9908	4.97021	4	6	6	3	9		3		12	2	1	10
W4XA87	Catalase OS=Strongylocentrotus purpuratus GN=Sp-Cat PE=3 SV=1 - [W4XA87_STRPU]	20.4	1	4	5	56	495	56.2671	7.13721	8	8	11		6	5	1		3	1	4	8
W4YV73	Uncharacterized protein OS=Strongylocentrotus purpuratus GN=Sp-Cry2 PE=4 SV=1 - [W4YV73_STRPU]	8.78	1	4	4	53	524	60.296	9.01221	2	5	3	5	5	5	4	3	3	5	5	8
W4XMJ4	Uncharacterized protein OS=Strongylocentrotus purpuratus GN=Sp-Bhmt_1 PE=4 SV=1 - [W4XMJ4_STRPU]	10.54	1	1	4	52	408	44.8783	6.53662	6	5	3	5	4	5		8
W4YP78	ATP synthase subunit alpha OS=Strongylocentrotus purpuratus GN=Sp-Atp5a1 PE=3 SV=1 - [W4YP78_STRPU]	28.57	2	12	12	51	581	63.2202	8.99756		2		6	10	10	6	6	3	2	6
W4YFX5	Uncharacterized protein OS=Strongylocentrotus purpuratus GN=Sp-Slc25a4 PE=3 SV=1 - [W4YFX5_STRPU]	34.77	1	4	7	50	302	33.3214	9.74463	2			8	8	6	8	6	10	1	1
Q1KND2	Mitochondrial chaperonin Hsp56 OS=Paracentrotus lividus PE=3 SV=1 - [Q1KND2_PARLI]	20.45	2	7	7	49	582	62.0204	5.26221	1	2	2	5	8	7	3	3	4	6	8
W4ZDG0	Clathrin heavy chain OS=Strongylocentrotus purpuratus GN=Sp-Cltc PE=3 SV=1 - [W4ZDG0_STRPU]	11.03	1	11	11	44	1668	190.306	5.47803	5	4	5	5	5	9	3		2			6
P05932	Calmodulin-beta (Fragment) OS=Arbacia punctulata PE=2 SV=1 - [CALMB_ARBPU]	61.59	11	6	6	43	138	15.5543	4.28467	1			3	5	4	8	7	5	3	1	6
W4XN33	Uncharacterized protein OS=Strongylocentrotus purpuratus GN=Sp-Slc25a5 PE=3 SV=1 - [W4XN33_STRPU]	27.76	1	3	6	42	299	32.7192	9.84717		2	2	6	7	6	5	5	8
W4Z4A4	Uncharacterized protein OS=Strongylocentrotus purpuratus GN=Sp-Rps5 PE=3 SV=1 - [W4Z4A4_STRPU]	23.27	1	4	4	42	275	30.8031	9.18799	2	2	1	6	5	4	5	6	5	3	2	1
Q6PTP2	Catalase (Fragment) OS=Encope michelini PE=2 SV=1 - [Q6PTP2_ENCMI]	14.77	2	2	4	41	264	30.1779	7.6499	7	6	6	2	5	3		2			3	6
W4XGI8	Histone H2A OS=Strongylocentrotus purpuratus GN=Sp-EhH2a_10 PE=3 SV=1 - [W4XGI8_STRPU]	9.35	28	2	4	40	492	54.1226	11.5171	4	5	4	5	4	4	1	3	4	1	1
Q6PTP4	Fructose-bisphosphate aldolase (Fragment) OS=Encope michelini PE=2 SV=1 - [Q6PTP4_ENCMI]	22.34	5	2	2	40	197	21.884	5.8335	1	2	1	4	4	2	5	6	4	4	3	4
W4ZGC9	Uncharacterized protein OS=Strongylocentrotus purpuratus GN=Sp-Vdac2_1 PE=4 SV=1 - [W4ZGC9_STRPU]	25.44	1	7	7	38	283	30.3793	6.81494	4	1	3	4	5	6	4	1	3	2	4	1
W4YUC0	Uncharacterized protein OS=Strongylocentrotus purpuratus GN=Sp-Nvll_1 PE=4 SV=1 - [W4YUC0_STRPU]	9.65	1	5	5	37	777	86.9432	5.14795	5	1	2	6	3	7	5	6	2
P80367	Metallothionein OS=Paracentrotus lividus PE=1 SV=2 - [MT_PARLI]	46.15	2	2	2	37	65	6.43034	6.16357	2	4	2	2		4	7	3	5	6	2
W4XK99	Uncharacterized protein OS=Strongylocentrotus purpuratus GN=Sp-14-3-3e PE=3 SV=1 - [W4XK99_STRPU]	14.29	7	2	4	35	259	29.6208	4.89404	4	2	1	6	4	4	1	3	3	2	1	4
P16890	Late histone H2B.L4 (Fragment) OS=Strongylocentrotus purpuratus PE=1 SV=1 - [H2BL4_STRPU]	42.06	39	4	5	35	107	11.9934	10.3599	4	4	4	4	5	3			4			6
W4XCE0	Uncharacterized protein OS=Strongylocentrotus purpuratus GN=Sp-Btub2_1 PE=3 SV=1 - [W4XCE0_STRPU]	14.06	1	2	4	34	448	50.2391	4.79248	3	1	4									4
W4XD57	Histone H2B OS=Strongylocentrotus purpuratus GN=Sp-ClvhH2b PE=3 SV=1 - [W4XD57_STRPU]	19.05	5	1	2	34	126	13.9936	10.4771	3	1	3	4	4	4	3	2	3	4	3
E9L089	EGIP OS=Paracentrotus lividus PE=2 SV=1 - [E9L089_PARLI]	22.63	2	6	6	32	274	30.9363	4.79248	1		1	7	2	5	2	10	1	1	2
W4XDX6	Uncharacterized protein OS=Strongylocentrotus purpuratus GN=Sp-Airc PE=4 SV=1 - [W4XDX6_STRPU]	18.03	1	6	6	32	427	47.5006	7.73779	2	3	2	6	5	6	3	3	2
W4Y3B7	Uncharacterized protein OS=Strongylocentrotus purpuratus GN=Sp-Yp301 PE=4 SV=1 - [W4Y3B7_STRPU]	5.16	4	2	2	32	349	38.5104	9.12939				3		5	5	4	5	6	3	1
W4YPB0	Uncharacterized protein OS=Strongylocentrotus purpuratus GN=Sp-EglL PE=4 SV=1 - [W4YPB0_STRPU]	7.93	1	4	4	32	542	61.1675	8.82178	2	1	1	9	5	7	2	3	2
W4ZG19	Uncharacterized protein OS=Strongylocentrotus purpuratus GN=Sp-Rpip1_1 PE=3 SV=1 - [W4ZG19_STRPU]	14.68	2	1	1	32	109	11.1484	4.36084	2	2	2	4	2	3	4	3	3	3	2	2
W4ZKG4	Uncharacterized protein OS=Strongylocentrotus purpuratus GN=Sp-Vwdp PE=4 SV=1 - [W4ZKG4_STRPU]	2.28	1	2	6	31	2280	264.866	9.27588			6
W4XYP1	Uncharacterized protein OS=Strongylocentrotus purpuratus GN=Sp-Hsp702A PE=3 SV=1 - [W4XYP1_STRPU]	9.94	4	5	6	30	664	73.5983	4.97021		1	2		3	3	2	3	3	5	4	1
D5H3J3	Ubiquitin OS=Psammechinus miliaris GN=ubiquitin PE=2 SV=1 - [D5H3J3_PSAMI]	26.56	8	3	3	29	128	14.699	9.83252		5	3	2	2	4	5	1	4		1	2
P16886	Late histone H2A.L3 OS=Strongylocentrotus purpuratus PE=1 SV=2 - [H2AL_STRPU]	30.95	15	2	3	26	126	13.4426	11.2534	3	3	4			3	1			1	1	3
A3KLJ5	Eukaryotic initiation factor 4a OS=Strongylocentrotus purpuratus GN=eif4a PE=2 SV=1 - [A3KLJ5_STRPU]	7.75	1	2	2	26	426	48.2475	5.18604	1	2	2	2	1	2	6	3	4	1		2
W4Y0E3	Uncharacterized protein OS=Strongylocentrotus purpuratus GN=Sp-Hsp701A PE=3 SV=1 - [W4Y0E3_STRPU]	10.49	16	4	5	26	658	71.7293	5.30029	3	1	2	4	4	4	3		4
Q94763	GTPase SUrab10p (Fragment) OS=Strongylocentrotus purpuratus GN=rab10 PE=2 SV=1 - [Q94763_STRPU]	16.85	5	2	3	26	178	20.1851	7.76709	3	4	4	5	4	3	1		2
W4XR42	Uncharacterized protein OS=Strongylocentrotus purpuratus GN=Sp-Rack PE=4 SV=1 - [W4XR42_STRPU]	27.36	1	6	6	26	318	35.2685	7.6499	1			5	3	8	4	4	1
W4YDK4	Uncharacterized protein OS=Strongylocentrotus purpuratus GN=Sp-Rps28 PE=3 SV=1 - [W4YDK4_STRPU]	29.91	1	3	3	25	107	12.1255	9.48096	1	1		3	4	5	2	4	3	2
W4X9Z1	Uncharacterized protein OS=Strongylocentrotus purpuratus GN=Sp-Hypp_1245 PE=4 SV=1 - [W4X9Z1_STRPU]	3.82	1	1	1	24	445	49.289	5.14795	2	2	1	3		2	4	2		2	4	2
Q8IFK6	14-3-3 epsilon protein homologue OS=Paracentrotus lividus PE=2 SV=2 - [Q8IFK6_PARLI]	19.37	3	2	4	24	253	29.0717	4.91943		2	1	5			1				1
P91791	Peptidyl-prolyl cis-trans isomerase OS=Hemicentrotus pulcherrimus PE=2 SV=1 - [PPIA_HEMPU]	20.73	1	3	3	23	164	17.6668	8.44092			1	1	1	1	3	5	4	3	2	2
W4YD34	Uncharacterized protein OS=Strongylocentrotus purpuratus GN=Sp-Rps3 PE=3 SV=1 - [W4YD34_STRPU]	18.64	1	5	5	22	279	30.7322	9.68604	2		1	6	1	5	3	3	1
W4Z7I3	Citrate synthase OS=Strongylocentrotus purpuratus GN=Sp-Cs PE=3 SV=1 - [W4Z7I3_STRPU]	11.04	2	4	4	22	453	50.4987	6.65381	1	1		2	2	3	3	3	5	1	1
P08991	Histone H2A.V (Fragment) OS=Strongylocentrotus purpuratus GN=H2A.F/Z PE=1 SV=1 - [H2AV_STRPU]	30.4	14	1	2	20	125	13.1564	10.5796		1	1	4		3	1			1	1
W4YKX5	Transketolase OS=Strongylocentrotus purpuratus GN=Sp-Tkt PE=3 SV=1 - [W4YKX5_STRPU]	4.82	1	3	3	20	622	66.1167	6.37939	1	1	1	2	1	5	2	3	3			1
W4Z513	Uncharacterized protein OS=Strongylocentrotus purpuratus GN=Sp-Ran PE=4 SV=1 - [W4Z513_STRPU]	24.11	1	5	5	20	224	25.574	7.41553				6	1	6	2	3	2
Q4VY61	Translation elongation factor 1B gamma subunit OS=Strongylocentrotus purpuratus GN=eef1G PE=2 SV=1 - [Q4VY61_STRPU]	8.94	2	3	3	20	425	48.6464	5.80811		1	1	2	2	3	4	3	3	1
Q70JA0	Nectin OS=Paracentrotus lividus GN=nec PE=2 SV=2 - [Q70JA0_PARLI]	20.53	1	12	12	20	984	108.19	6.46826				5	1	2		4			8
W4YS38	Malate dehydrogenase OS=Strongylocentrotus purpuratus GN=Sp-Mdh2 PE=3 SV=1 - [W4YS38_STRPU]	21.12	1	5	5	20	322	33.4722	5.35107				4	4	3	1	3	4	1
W4Z3B0	Uncharacterized protein OS=Strongylocentrotus purpuratus GN=Sp-Rps4 PE=4 SV=1 - [W4Z3B0_STRPU]	15.26	1	4	4	20	249	28.1403	10.3892	2	2	2	2	2	6		1				3
W4XAK0	Uncharacterized protein OS=Strongylocentrotus purpuratus GN=Sp-Rpl6 PE=4 SV=1 - [W4XAK0_STRPU]	15.26	1	3	3	19	249	28.9328	10.3745	2	1		3	2	5		2	1		1	2
W4Y604	Uncharacterized protein OS=Strongylocentrotus purpuratus GN=Sp-Rps18_1 PE=3 SV=1 - [W4Y604_STRPU]	20.63	2	3	3	19	126	14.7368	10.3013				3	2	4	2	3	2	1	1	1
W4YYJ5	Uncharacterized protein OS=Strongylocentrotus purpuratus GN=Sp-Actinin PE=4 SV=1 - [W4YYJ5_STRPU]	2.56	1	2	2	19	899	103.602	5.31299	2	2	2	2	3	2	2	1	1	1		1
W4Z591	Uncharacterized protein OS=Strongylocentrotus purpuratus GN=Sp-Ddx6 PE=4 SV=1 - [W4Z591_STRPU]	7.43	1	3	3	19	538	61.0006	8.32373	3	4	2	4	1	3		2
W4ZJJ8	Uncharacterized protein OS=Strongylocentrotus purpuratus GN=Sp-Cask_1 PE=3 SV=1 - [W4ZJJ8_STRPU]	6.4	1	2	2	19	516	57.1429	9.29053	2		1	3	2	3	2	2	2	1	1
W4XXR8	Uncharacterized protein (Fragment) OS=Strongylocentrotus purpuratus PE=4 SV=1 - [W4XXR8_STRPU]	48.75	16	1	2	19	80	9.22502	9.71533	2	2	2			2			3		1	5
W4Z2C7	T-complex protein 1 subunit alpha OS=Strongylocentrotus purpuratus GN=Sp-Tcp1_1 PE=3 SV=1 - [W4Z2C7_STRPU]	7.84	1	2	2	18	561	60.0585	6.55127	1	2		4	4	2	1	1	2	1
W4ZEE8	Uncharacterized protein OS=Strongylocentrotus purpuratus GN=Sp-Rps23 PE=3 SV=1 - [W4ZEE8_STRPU]	15.17	1	2	2	18	145	16.0258	10.6675	2	2	2	2	2	3		3			1	1
W4Z2Y1	Transaldolase OS=Strongylocentrotus purpuratus GN=Sp-Taldo1 PE=3 SV=1 - [W4Z2Y1_STRPU]	7.09	1	3	3	17	381	42.6797	4.55127	2			4	2	1	2		2	3	1
A0T1J6	Rendezvin (Fragment) OS=Lytechinus variegatus GN=RDZ PE=2 SV=1 - [A0T1J6_LYTVA]	1.09	4	2	2	16	1839	207.606	4.93213				2	1	2	3	2	2	2	2
D9IVF0	Glutathione peroxidase OS=Strongylocentrotus intermedius GN=GPX PE=2 SV=1 - [D9IVF0_STRIE]	12.84	2	3	3	16	218	24.1734	6.22705	1	2	1	3	3	4			1			1
W4XSB0	Galectin OS=Strongylocentrotus purpuratus GN=Sp-Gal/lec3 PE=4 SV=1 - [W4XSB0_STRPU]	6.37	1	2	2	15	267	30.0563	9.21729	2	3	2	1	1		1	1	1	1		2
W4YLT7	Nucleoside diphosphate kinase OS=Strongylocentrotus purpuratus GN=Sp-Nme2 PE=3 SV=1 - [W4YLT7_STRPU]	13.46	3	2	2	15	156	17.5238	7.37158				1	1	3	1	2	2	2	3
W4YZJ8	Uncharacterized protein OS=Strongylocentrotus purpuratus GN=Sp-CshH3 PE=4 SV=1 - [W4YZJ8_STRPU]	28.68	1	1	2	15	136	15.3726	11.3999				3	1	2		3	3		1
E2S0A9	Glyceraldehyde-3-phosphate dehydrogenase (Fragment) OS=Pseudocentrotus depressus GN=GAPDH PE=2 SV=1 - [E2S0A9_PSEDP]	7.12	3	2	2	14	337	36.4454	7.76709	3			3		2	1	1	3	1
W4XP66	Isocitrate dehydrogenase [NADP] (Fragment) OS=Strongylocentrotus purpuratus GN=Sp-Idh2 PE=3 SV=1 - [W4XP66_STRPU]	11.27	1	4	4	14	408	45.8239	6.21436				3	5	2	2	1	1
W4YWW2	Uncharacterized protein OS=Strongylocentrotus purpuratus GN=Sp-Hsp902a1 PE=4 SV=1 - [W4YWW2_STRPU]	9.61	1	4	4	14	510	59.435	5.18604	3			2	1	4	2	1	1
P33095	40S ribosomal protein S15a OS=Strongylocentrotus purpuratus GN=RPS15A PE=2 SV=3 - [RS15A_STRPU]	20	2	2	3	14	130	14.8007	9.72998				2	1		3	4	3	1
W4XKQ7	Uncharacterized protein OS=Strongylocentrotus purpuratus GN=Sp-Gelsolin PE=4 SV=1 - [W4XKQ7_STRPU]	19.79	2	3	3	13	192	22.0701	6.96143	1	1		1	1	5	2	1	1
W4Y5V8	Annexin OS=Strongylocentrotus purpuratus GN=Sp-Anxn PE=3 SV=1 - [W4Y5V8_STRPU]	8.18	1	2	2	13	318	34.8439	6.88818	1		1	1	2	1	1	2	2	1	1
W4Z523	Uncharacterized protein OS=Strongylocentrotus purpuratus GN=Sp-Mdh1_1 PE=4 SV=1 - [W4Z523_STRPU]	13.16	2	1	1	13	152	16.6428	7.09326			2	3	1	3	1	1	2
W4ZC86	Uncharacterized protein OS=Strongylocentrotus purpuratus GN=Sp-Calseq PE=3 SV=1 - [W4ZC86_STRPU]	5.99	2	2	2	13	401	44.3297	5.14795	2	2	1	1	3	2				1	1
P38980	40S ribosomal protein SA OS=Tripneustes gratilla PE=2 SV=1 - [RSSA_TRIGR]	16.14	3	4	4	13	316	34.5031	4.94482				4		3	1	2	3
W4XW82	Uncharacterized protein OS=Strongylocentrotus purpuratus PE=4 SV=1 - [W4XW82_STRPU]	15.63	2	1	1	13	64	7.15367	9.0415	2	1	1	2	2	2		1	1		1
Q27748	Histone H3 OS=Paracentrotus lividus GN=h3.3 PE=2 SV=1 - [Q27748_PARLI]	28.68	1	1	2	13	136	15.3325	11.2681	1	2	2			1						3
C0KIF4	Uncharacterized protein OS=Strongylocentrotus purpuratus GN=Sp-Vasa PE=2 SV=1 - [C0KIF4_STRPU]	5.87	3	3	3	12	766	79.4748	5.99854			1	1	2	2	4	2
W4XD89	Uncharacterized protein OS=Strongylocentrotus purpuratus GN=Sp-Pr65a PE=4 SV=1 - [W4XD89_STRPU]	3.43	1	1	1	12	467	51.8567	5.09717		1	1	2	2	2	1	1	1			1
Q5EAJ7	Major vault protein OS=Strongylocentrotus purpuratus GN=MVP PE=1 SV=1 - [MVP_STRPU]	9.57	1	6	6	12	857	95.8657	5.85889			1	4	3	1			2	1
W4XAW7	Uncharacterized protein OS=Strongylocentrotus purpuratus GN=Sp-Do1(Udx1) PE=4 SV=1 - [W4XAW7_STRPU]	2.96	1	3	3	11	1723	194.761	6.25244				6	2	3
W4Y3Q0	Uncharacterized protein OS=Strongylocentrotus purpuratus PE=4 SV=1 - [W4Y3Q0_STRPU]	13.1	1	1	1	11	84	9.72218	9.15869				1	1	1	2	1	2	2	1
W4Y4Q1	Uncharacterized protein OS=Strongylocentrotus purpuratus GN=Sp-Ddx3Y PE=4 SV=1 - [W4Y4Q1_STRPU]	5.73	1	2	2	11	628	68.329	9.29053		2	2	3		3	1
W4Y5E0	Uncharacterized protein OS=Strongylocentrotus purpuratus GN=Sp-Rps2 PE=3 SV=1 - [W4Y5E0_STRPU]	10.68	2	3	3	11	281	30.4022	10.0962		1		3	3	4
W4XSN8	Uncharacterized protein OS=Strongylocentrotus purpuratus GN=Sp-Copg2_1 PE=4 SV=1 - [W4XSN8_STRPU]	6.19	1	1	1	11	339	37.7275	8.55811	1	2	2			1	1	2	1			1
W4XV29	Uncharacterized protein OS=Strongylocentrotus purpuratus GN=Sp-Aldh2_1 PE=3 SV=1 - [W4XV29_STRPU]	4.05	1	1	1	11	568	61.6403	6.75635	2	2	2	2	1	2
W4YA34	Uncharacterized protein OS=Strongylocentrotus purpuratus GN=Sp-Imp PE=4 SV=1 - [W4YA34_STRPU]	6.41	1	3	3	10	562	61.2859	9.27588	1	1		3	1	2	1	1
W4YSB8	Uncharacterized protein OS=Strongylocentrotus purpuratus GN=Sp-Moesin PE=4 SV=1 - [W4YSB8_STRPU]	5.79	2	4	4	10	605	70.4715	5.38916				1		2	1	1	4			1
W4Z217	Uncharacterized protein OS=Strongylocentrotus purpuratus GN=Sp-Rps13 PE=3 SV=1 - [W4Z217_STRPU]	17.14	1	2	2	10	140	16.061	10.9458	1				2	4	1	1	1
O16138	Arylsulfatase OS=Heliocidaris erythrogramma GN=ARS PE=2 SV=1 - [O16138_HELER]	4.11	1	1	2	10	559	61.8757	5.13525							1	3	2	2	2
Q66NB9	RNA-binding protein AUF1 (Fragment) OS=Paracentrotus lividus PE=2 SV=1 - [Q66NB9_PARLI]	8.45	2	2	2	10	296	31.0537	8.96826	1	1	1	2	1		1	2		1
P50891	40S ribosomal protein S15a OS=Paracentrotus lividus GN=RPS15A PE=2 SV=2 - [RS15A_PARLI]	31.54	1	3	4	10	130	14.7408	9.72998				2					3
W4Z5W0	Uncharacterized protein OS=Strongylocentrotus purpuratus GN=Sp-Rps25 PE=4 SV=1 - [W4Z5W0_STRPU]	23.68	1	3	3	10	114	12.7923	10.3599				1	2	5		2
Q868Z7	Heat shock protein gp96 OS=Strongylocentrotus purpuratus PE=2 SV=1 - [Q868Z7_STRPU]	6.33	2	4	4	10	806	92.2746	4.58936	1			2	4	2					1
W4XI95	Uncharacterized protein OS=Strongylocentrotus purpuratus GN=Sp-Pp2asB55 PE=4 SV=1 - [W4XI95_STRPU]	6.17	1	1	1	9	227	26.201	6.40479	1			2	1	1	1	2	1
W4Z0R6	Uncharacterized protein OS=Strongylocentrotus purpuratus GN=Sp-Uba1 PE=3 SV=1 - [W4Z0R6_STRPU]	3.42	1	2	2	9	1054	117.5	5.65576				4	1	3	1
Q9U6S0	Calreticulin OS=Strongylocentrotus purpuratus GN=calret PE=2 SV=1 - [Q9U6S0_STRPU]	6.18	3	3	3	9	421	48.7917	4.34814				2	2	2		1		1	1
W4XCF0	Uncharacterized protein (Fragment) OS=Strongylocentrotus purpuratus PE=4 SV=1 - [W4XCF0_STRPU]	27.78	2	1	1	9	54	5.91615	8.66064	1			1	1	2	2	1	1
W4Y6H9	Uncharacterized protein OS=Strongylocentrotus purpuratus GN=Sp-Sdha PE=4 SV=1 - [W4Y6H9_STRPU]	2.42	2	1	1	9	579	63.0488	5.71924				2	1	2	2	1	1
W4XHM9	Uncharacterized protein OS=Strongylocentrotus purpuratus GN=Sp-Aldh9a1 PE=4 SV=1 - [W4XHM9_STRPU]	12.7	1	2	2	9	378	40.9364	5.32568			4	2	1							2
W4XMH8	Uncharacterized protein OS=Strongylocentrotus purpuratus GN=Sp-Rpl31 PE=4 SV=1 - [W4XMH8_STRPU]	21.83	2	3	3	9	142	16.4359	10.8726	1	1				5		2
W4YB92	Uncharacterized protein OS=Strongylocentrotus purpuratus PE=4 SV=1 - [W4YB92_STRPU]	13.57	1	3	3	9	280	31.7521	7.02002	1	2			1	3		2
W4YHS4	Uncharacterized protein OS=Strongylocentrotus purpuratus GN=Sp-Ckb PE=3 SV=1 - [W4YHS4_STRPU]	7.07	1	2	2	9	297	33.4781	6.7417				3		2		1	2	1
W4XYY1	40S ribosomal protein S24 OS=Strongylocentrotus purpuratus GN=Sp-Rps24 PE=3 SV=1 - [W4XYY1_STRPU]	7.08	1	1	1	8	339	38.8858	10.7261		1		2		2	1	2
W4YU83	Uncharacterized protein OS=Strongylocentrotus purpuratus GN=Sp-Hk1_1 PE=3 SV=1 - [W4YU83_STRPU]	3.07	1	1	1	8	391	42.9858	5.46533				2	2	1	1	1	1
Q6QHS2	Soft fertilization envelope protein 1 OS=Lytechinus variegatus GN=SFE1 PE=2 SV=1 - [Q6QHS2_LYTVA]	1.55	2	2	2	8	1034	109.411	4.36084				1	1	1	2	2	1
W4XG11	Uncharacterized protein OS=Strongylocentrotus purpuratus GN=Sp-ElavL PE=4 SV=1 - [W4XG11_STRPU]	17.55	1	4	4	8	507	56.6394	9.17334	1			2		4		1
W4Y104	Uncharacterized protein OS=Strongylocentrotus purpuratus GN=Sp-Vtgn1 PE=4 SV=1 - [W4Y104_STRPU]	0.7	1	2	2	8	3265	365.541	6.53662	2	2	1		1						1	1
W4Y5S7	Uncharacterized protein OS=Strongylocentrotus purpuratus GN=Sp-Rpl7a PE=4 SV=1 - [W4Y5S7_STRPU]	18.87	1	4	4	8	265	30.4298	10.5942			1	2		5
W4XEK3	Pyruvate kinase OS=Strongylocentrotus purpuratus GN=Sp-Pkm2 PE=3 SV=1 - [W4XEK3_STRPU]	5.86	1	3	3	8	495	54.4969	6.91748	1	2	2	1	1	1
W4Z905	Uncharacterized protein OS=Strongylocentrotus purpuratus GN=Sp-Slc5a9_8 PE=3 SV=1 - [W4Z905_STRPU]	3.31	1	1	1	8	453	51.1709	7.60596	2	1	1		2	2
W4XFY8	Uncharacterized protein OS=Strongylocentrotus purpuratus GN=Sp-Sec61a2 PE=3 SV=1 - [W4XFY8_STRPU]	7.95	2	2	2	8	541	59.6705	8.90967			1	3	1	3
W4Y4I6	Uncharacterized protein OS=Strongylocentrotus purpuratus GN=Sp-Rpl30 PE=3 SV=1 - [W4Y4I6_STRPU]	32.46	1	3	3	7	114	12.6766	9.68604				1		4	1		1
W4Y9I0	Uncharacterized protein OS=Strongylocentrotus purpuratus GN=Sp-Nasp PE=4 SV=1 - [W4Y9I0_STRPU]	7.31	2	3	3	7	588	63.6002	4.50049				3	1	2		1
W4YZP2	Uncharacterized protein OS=Strongylocentrotus purpuratus GN=Sp-Rps7 PE=4 SV=1 - [W4YZP2_STRPU]	8.16	1	2	2	7	196	22.2462	9.99365				1	1	2	1	1	1
W4ZBQ3	Uncharacterized protein OS=Strongylocentrotus purpuratus GN=Sp-Cand1_1 PE=4 SV=1 - [W4ZBQ3_STRPU]	1.33	1	1	1	7	977	108.235	5.30029	1	2	1	1		2
W4ZDU8	Uncharacterized protein OS=Strongylocentrotus purpuratus GN=Sp-Atic PE=4 SV=1 - [W4ZDU8_STRPU]	4.73	1	2	2	7	592	64.3148	6.59521	1			2	1	3
M1F4Y6	Superoxide dismutase OS=Strongylocentrotus droebachiensis PE=2 SV=1 - [M1F4Y6_STRDR]	6.25	2	2	2	7	224	24.5554	6.60986	1				2	1	1			1	1
Q308S5	Sarco/endoplasmic reticulum calcium transporting ATPase OS=Strongylocentrotus purpuratus GN=Sp-Serca_1 PE=2 SV=1 - [Q308S5_STRPU]	1.27	1	1	1	7	1022	111.814	5.26221				2	2	1		2
W4X9V2	Uncharacterized protein OS=Strongylocentrotus purpuratus GN=Sp-Kpnb1 PE=4 SV=1 - [W4X9V2_STRPU]	3.74	1	3	3	7	855	95.4191	4.80518				3		3			1
W4XMJ7	Uncharacterized protein OS=Strongylocentrotus purpuratus GN=Sp-Map1aph PE=4 SV=1 - [W4XMJ7_STRPU]	0.72	1	1	1	7	2081	225.213	4.56396	2	2			1	1						1
W4XST9	Uncharacterized protein OS=Strongylocentrotus purpuratus GN=Sp-Rps19 PE=4 SV=1 - [W4XST9_STRPU]	5.95	1	1	1	7	269	30.2196	9.64209	1	1		2	1	2
W4YTA0	Uncharacterized protein OS=Strongylocentrotus purpuratus GN=Sp-Naga PE=4 SV=1 - [W4YTA0_STRPU]	4.39	1	1	1	7	456	51.5647	5.37646		2	1	2	2
W4XKN6	Uncharacterized protein OS=Strongylocentrotus purpuratus GN=Sp-Srcr30 PE=4 SV=1 - [W4XKN6_STRPU]	2	4	1	1	7	549	59.7487	4.89404	2	2	2	1
W4Z7Z7	Uncharacterized protein OS=Strongylocentrotus purpuratus GN=Sp-Maob PE=4 SV=1 - [W4Z7Z7_STRPU]	6.16	1	3	3	7	438	48.1877	5.42725	4	2				1
W4XJC0	Uncharacterized protein OS=Strongylocentrotus purpuratus GN=Sp-Arf4/5 PE=3 SV=1 - [W4XJC0_STRPU]	14.04	4	2	2	7	178	19.7472	5.37646		1	1	1	2	2
W4XMR9	Uncharacterized protein OS=Strongylocentrotus purpuratus GN=Sp-Cct7 PE=3 SV=1 - [W4XMR9_STRPU]	8.07	1	3	3	6	545	59.7229	6.16357				1			3	1	1
W4Y767	Uncharacterized protein OS=Strongylocentrotus purpuratus GN=Sp-Rps20 PE=3 SV=1 - [W4Y767_STRPU]	10.08	1	1	1	6	119	13.3872	9.75928						2	1	1	2
W4YIJ3	Uncharacterized protein OS=Strongylocentrotus purpuratus GN=Sp-Calpn PE=4 SV=1 - [W4YIJ3_STRPU]	2.75	1	1	1	6	510	56.2398	8.93896			1						3			2
W4ZBF5	Uncharacterized protein OS=Strongylocentrotus purpuratus GN=Sp-Cct5 PE=3 SV=1 - [W4ZBF5_STRPU]	3.15	1	1	1	6	539	59.2488	6.13818				1			2	1	2
Q9UAG8	EBP-beta OS=Heliocidaris crassispina GN=EBP-beta PE=2 SV=1 - [Q9UAG8_HELCR]	2.33	2	1	1	6	343	38.2002	8.03076				1	1	2	1		1
W4XXZ1	Peptidyl-prolyl cis-trans isomerase OS=Strongylocentrotus purpuratus GN=Sp-Pdpi(cyclophilin)L7 PE=3 SV=1 - [W4XXZ1_STRPU]	10.1	1	2	2	6	198	21.3272	7.35693				1	1				2
W4Y6K2	40S ribosomal protein S3a OS=Strongylocentrotus purpuratus GN=Sp-Rps3A PE=3 SV=1 - [W4Y6K2_STRPU]	9.81	2	3	3	6	265	30.202	9.89111				1		4		1
W4YNA2	Uncharacterized protein OS=Strongylocentrotus purpuratus GN=Sp-Fuca2 PE=4 SV=1 - [W4YNA2_STRPU]	4.57	3	2	2	6	460	53.1271	5.60498				1	1				3	1
O44392	Ovoperoxidase OS=Lytechinus variegatus GN=LvOpo PE=2 SV=1 - [O44392_LYTVA]	4.6	4	3	3	6	804	91.0188	8.66064				1	1			3		1
P14000	Arylsulfatase OS=Hemicentrotus pulcherrimus PE=1 SV=1 - [ARS_HEMPU]	3.81	2	1	2	6	551	60.9134	5.33838										1	2
W4XLR6	Uncharacterized protein OS=Strongylocentrotus purpuratus PE=4 SV=1 - [W4XLR6_STRPU]	7.81	1	1	1	6	128	13.66	7.13721	2		2			2
W4YK86	Uncharacterized protein OS=Strongylocentrotus purpuratus GN=Sp-Ptss4L PE=4 SV=1 - [W4YK86_STRPU]	5.98	1	1	1	5	301	33.9645	5.57959				1	2	2
W4YQA7	Uncharacterized protein OS=Strongylocentrotus purpuratus PE=4 SV=1 - [W4YQA7_STRPU]	12.56	1	2	2	5	223	24.6799	5.8335	1	2						1				1
W4Z782	Uncharacterized protein OS=Strongylocentrotus purpuratus GN=Sp-Seawi_1 PE=4 SV=1 - [W4Z782_STRPU]	3.22	3	1	1	5	404	45.8377	9.61279	1	1		1		1		1
W4ZBA8	Uncharacterized protein OS=Strongylocentrotus purpuratus PE=4 SV=1 - [W4ZBA8_STRPU]	8.96	2	1	1	5	134	14.8665	7.72314				1			2	1		1
Q6QM11	Guanine nucleotide-binding protein G(Q) alpha subunit long transcript OS=Strongylocentrotus purpuratus PE=2 SV=1 - [Q6QM11_STRPU]	9.63	3	2	2	5	353	41.36	5.66846	1				2	2
W4XY79	Uncharacterized protein OS=Strongylocentrotus purpuratus GN=Sp-Rps9 PE=4 SV=1 - [W4XY79_STRPU]	17.31	1	2	2	5	104	11.8594	10.3745	1				1	3
W4YQ03	Uncharacterized protein OS=Strongylocentrotus purpuratus PE=4 SV=1 - [W4YQ03_STRPU]	12.12	2	1	1	5	66	7.33366	8.49951						2		1	2
W4XHX6	Uncharacterized protein OS=Strongylocentrotus purpuratus GN=Sp-Hprt1 PE=4 SV=1 - [W4XHX6_STRPU]	10.38	1	2	2	5	183	20.9686	6.88818				1	1	1			1		1
W4Y4X0	Uncharacterized protein OS=Strongylocentrotus purpuratus GN=Sp-Rab1 PE=3 SV=1 - [W4Y4X0_STRPU]	22.33	6	3	4	5	206	22.9124	5.43994				1	2	1
W4YDC1	Uncharacterized protein OS=Strongylocentrotus purpuratus GN=Sp-Etfa_1 PE=4 SV=1 - [W4YDC1_STRPU]	32.47	2	3	3	5	154	16.4263	5.24951				3		2
W4YIR2	Uncharacterized protein OS=Strongylocentrotus purpuratus GN=Sp-Rpl4 PE=4 SV=1 - [W4YIR2_STRPU]	5.97	1	2	2	5	385	43.3206	11.4438	1			1	1	2
W4XQT8	Uncharacterized protein OS=Strongylocentrotus purpuratus GN=Sp-Rap1 PE=4 SV=1 - [W4XQT8_STRPU]	6.38	1	1	1	5	188	21.2239	7.73779		2		1	1	1
W4Z332	Uncharacterized protein OS=Strongylocentrotus purpuratus GN=Sp-Tpx PE=4 SV=1 - [W4Z332_STRPU]	4.55	1	1	1	5	264	28.9597	6.12549				2	1	2
W4XR11	Inosine-5'-monophosphate dehydrogenase OS=Strongylocentrotus purpuratus GN=Sp-Impdh2 PE=3 SV=1 - [W4XR11_STRPU]	3.88	1	1	1	5	644	69.4389	9.08545			1	1	2	1
W4YTE5	Uncharacterized protein OS=Strongylocentrotus purpuratus GN=Sp-Rab7 PE=3 SV=1 - [W4YTE5_STRPU]	24.88	1	4	4	5	205	23.0534	5.74463			1	3		1
W4XV28	Uncharacterized protein OS=Strongylocentrotus purpuratus GN=Sp-Aldh2 PE=3 SV=1 - [W4XV28_STRPU]	4.41	1	1	1	5	522	56.6675	5.49072				2	1	2
W4Y7J3	Uncharacterized protein OS=Strongylocentrotus purpuratus GN=Sp-Spcaph PE=4 SV=1 - [W4Y7J3_STRPU]	1.3	1	2	2	4	2384	274.626	5.05908	1	2	1
O76538	Thymosin beta OS=Strongylocentrotus purpuratus PE=4 SV=1 - [O76538_STRPU]	31.71	3	1	1	4	41	4.59535	5.31299							2			1		1
W4X9T4	Uncharacterized protein OS=Strongylocentrotus purpuratus GN=Sp-tropmy1 PE=4 SV=1 - [W4X9T4_STRPU]	9.5	1	2	2	4	242	27.8631	4.81787		1						1			1	1
W4XRJ1	40S ribosomal protein S27 OS=Strongylocentrotus purpuratus GN=Sp-Rps27 PE=3 SV=1 - [W4XRJ1_STRPU]	9.52	1	1	1	4	84	9.41881	9.5835				1		1		2
W4Y2D9	Uncharacterized protein OS=Strongylocentrotus purpuratus GN=Sp-Slc25a3_2 PE=3 SV=1 - [W4Y2D9_STRPU]	7.58	1	1	1	4	356	39.093	8.98291				2		2
W4Y6L8	Uncharacterized protein OS=Strongylocentrotus purpuratus GN=Sp-Ap PE=4 SV=1 - [W4Y6L8_STRPU]	11.94	1	2	2	4	201	21.5986	6.63916	1				2							1
W4ZDZ4	Uncharacterized protein OS=Strongylocentrotus purpuratus GN=Sp-Adh3 PE=3 SV=1 - [W4ZDZ4_STRPU]	7.43	1	1	1	4	377	40.2413	7.09326		1			1	1						1
Q27747	Glutamine synthetase OS=Paracentrotus lividus GN=GS PE=2 SV=1 - [Q27747_PARLI]	9.86	2	2	2	4	365	41.0493	5.43994				1				1	2
W4Z6C9	Uncharacterized protein OS=Strongylocentrotus purpuratus GN=Sp-Acad9 PE=4 SV=1 - [W4Z6C9_STRPU]	4.26	1	1	1	4	305	33.7864	8.47021				1	1	1		1
W4XJ53	Uncharacterized protein OS=Strongylocentrotus purpuratus GN=Sp-Aldh5a1_2 PE=3 SV=1 - [W4XJ53_STRPU]	4.42	2	1	1	4	385	41.0209	7.57666		2			2
W4Y3T7	Uncharacterized protein OS=Strongylocentrotus purpuratus GN=Sp-Fn3rch PE=4 SV=1 - [W4Y3T7_STRPU]	1.26	2	2	2	4	2373	262.472	5.10986	1	2	1
W4Y8Q1	Uncharacterized protein OS=Strongylocentrotus purpuratus GN=Sp-Rab5l PE=3 SV=1 - [W4Y8Q1_STRPU]	11.57	2	2	2	4	216	23.6069	8.1333	1			1	1	1
W4XFY6	Proteasome subunit alpha type OS=Strongylocentrotus purpuratus GN=Sp-Psma5 PE=3 SV=1 - [W4XFY6_STRPU]	17.43	1	3	3	4	241	26.3962	4.97021					2					2
W4XGG8	Ribonucleoside-diphosphate reductase OS=Strongylocentrotus purpuratus GN=Sp-Rrm1 PE=3 SV=1 - [W4XGG8_STRPU]	4.77	1	2	2	4	797	89.8094	7.51807				1	1	2
W4Y1K7	Uncharacterized protein OS=Strongylocentrotus purpuratus GN=Sp-Vha26 PE=3 SV=1 - [W4Y1K7_STRPU]	9.65	1	1	1	4	228	26.4196	7.63525			1	2	1
W4ZL44	Uncharacterized protein OS=Strongylocentrotus purpuratus GN=Sp-Gpd1 PE=3 SV=1 - [W4ZL44_STRPU]	7.82	1	2	2	4	358	39.4172	5.47803	1			2		1
W4XBV1	Uncharacterized protein OS=Strongylocentrotus purpuratus GN=Sp-Mfcad_2 PE=3 SV=1 - [W4XBV1_STRPU]	2.98	1	1	1	3	907	100.629	7.82568				1				2
W4XL68	Uncharacterized protein OS=Strongylocentrotus purpuratus GN=Sp-C1orf9L PE=4 SV=1 - [W4XL68_STRPU]	1.14	1	1	1	3	1582	175.391	4.80518		1	2
W4Y3A0	Uncharacterized protein OS=Strongylocentrotus purpuratus GN=Sp-Ttc16 PE=4 SV=1 - [W4Y3A0_STRPU]	2.31	1	1	1	3	607	69.3524	8.36768	2											1
W4Y4J0	Uncharacterized protein OS=Strongylocentrotus purpuratus GN=Sp-Pa2g4L PE=4 SV=1 - [W4Y4J0_STRPU]	7.46	2	3	3	3	402	44.846	6.7417				1				2
W4YFP8	Uncharacterized protein OS=Strongylocentrotus purpuratus GN=Sp-Phgdh PE=3 SV=1 - [W4YFP8_STRPU]	5.92	3	2	2	3	507	52.8408	7.6499							1	1	1
W4YSH9	Uncharacterized protein OS=Strongylocentrotus purpuratus GN=Sp-Galc_1 PE=4 SV=1 - [W4YSH9_STRPU]	3.44	3	1	1	3	581	63.7873	6.52197		1		1	1
W4Z5Q7	Uncharacterized protein OS=Strongylocentrotus purpuratus GN=Sp-Calpain PE=4 SV=1 - [W4Z5Q7_STRPU]	3.22	1	1	1	3	715	80.1359	5.84619		1				2
W4ZEA0	Uncharacterized protein OS=Strongylocentrotus purpuratus GN=Sp-Aldh6a1 PE=3 SV=1 - [W4ZEA0_STRPU]	5.83	1	1	1	3	515	55.5041	5.52881			1	1		1
W4ZHX4	Uncharacterized protein OS=Strongylocentrotus purpuratus GN=Sp-Unk_85 PE=3 SV=1 - [W4ZHX4_STRPU]	0.52	1	1	1	3	2484	266.807	9.89111				1	1	1
O77402	EF-1 alfa (Fragment) OS=Sphaerechinus granularis PE=2 SV=1 - [O77402_SPHGR]	7.02	1	1	2	3	228	24.9351	9.37842	1				1		1
W4XA47	Uncharacterized protein OS=Strongylocentrotus purpuratus GN=Sp-Tal1ph PE=4 SV=1 - [W4XA47_STRPU]	1.6	1	2	2	3	2631	282.663	6.50732									1			2
W4XVB7	Uncharacterized protein (Fragment) OS=Strongylocentrotus purpuratus GN=Sp-Psmc3 PE=4 SV=1 - [W4XVB7_STRPU]	16.53	2	3	3	3	242	26.718	6.80029						2		1
W4YGI4	Uncharacterized protein OS=Strongylocentrotus purpuratus GN=Sp-Prxdxn PE=4 SV=1 - [W4YGI4_STRPU]	11.54	1	2	2	3	182	20.5155	6.99072				3
W4ZKL4	Uncharacterized protein OS=Strongylocentrotus purpuratus GN=Sp-Cct4 PE=3 SV=1 - [W4ZKL4_STRPU]	7.03	1	1	1	3	441	47.0067	6.80029				2				1
W4YCF3	Uncharacterized protein OS=Strongylocentrotus purpuratus GN=Sp-Rpl5 PE=4 SV=1 - [W4YCF3_STRPU]	9.89	1	2	2	3	273	30.4304	8.80713				1		2
W4YRS2	Uncharacterized protein (Fragment) OS=Strongylocentrotus purpuratus GN=Sp-GbA3 PE=4 SV=1 - [W4YRS2_STRPU]	31.78	1	2	2	3	107	11.6725	4.80518					1						1	1
W4XN05	Uncharacterized protein OS=Strongylocentrotus purpuratus GN=Sp-Gdi1 PE=4 SV=1 - [W4XN05_STRPU]	1.8	1	1	1	3	444	48.9957	5.2749	2		1
W4YMK8	Uncharacterized protein (Fragment) OS=Strongylocentrotus purpuratus GN=Sp-Ppa1 PE=4 SV=1 - [W4YMK8_STRPU]	4.71	1	1	1	3	297	33.3426	5.36377				1		1			1
Q6W980	Sodium/potassium ATPase alpha subunit (Fragment) OS=Strongylocentrotus purpuratus PE=2 SV=1 - [Q6W980_STRPU]	3.35	2	1	1	3	418	45.289	4.91943	1			1					1
W4XRK4	Uncharacterized protein OS=Strongylocentrotus purpuratus GN=Sp-Cct8 PE=3 SV=1 - [W4XRK4_STRPU]	4.14	1	1	1	3	435	47.2672	5.52881				1		2
W4XTU8	Uncharacterized protein OS=Strongylocentrotus purpuratus GN=Sp-Myh9/Myh10/Myh11 PE=4 SV=1 - [W4XTU8_STRPU]	2.02	1	1	1	3	692	79.2631	9.0708			2		1
W4ZI13	Uncharacterized protein OS=Strongylocentrotus purpuratus GN=Sp-Ssr2 PE=4 SV=1 - [W4ZI13_STRPU]	5.21	1	1	1	3	211	23.4022	9.48096				1	1						1
W4YDI9	Uncharacterized protein OS=Strongylocentrotus purpuratus GN=Sp-Eno1 PE=3 SV=1 - [W4YDI9_STRPU]	4.36	2	2	2	3	413	44.6299	5.92236		1				2
W4YD32	Uncharacterized protein OS=Strongylocentrotus purpuratus GN=Sp-Npepps PE=4 SV=1 - [W4YD32_STRPU]	5.42	1	3	3	3	831	93.0763	5.33838			1		2
W4YT39	Uncharacterized protein OS=Strongylocentrotus purpuratus GN=Sp-C1qbp PE=4 SV=1 - [W4YT39_STRPU]	4.7	1	1	1	3	298	32.939	4.94482		1		1	1
W4ZKQ4	Uncharacterized protein OS=Strongylocentrotus purpuratus GN=Sp-Dag1 PE=4 SV=1 - [W4ZKQ4_STRPU]	1.5	1	1	1	3	869	94.238	5.18604	1		2
W4YI49	Uncharacterized protein OS=Strongylocentrotus purpuratus GN=Sp-Cpeb1 PE=4 SV=1 - [W4YI49_STRPU]	3.69	1	1	1	3	704	76.7008	8.06006				2		1
Q25121	Sperm-activating peptide I OS=Hemicentrotus pulcherrimus GN=SAP-I PE=2 SV=1 - [Q25121_HEMPU]	3.29	1	1	1	3	334	34.2534	6.02393				2		1
W4X9H8	Uncharacterized protein OS=Strongylocentrotus purpuratus GN=Sp-Atp5f1 PE=4 SV=1 - [W4X9H8_STRPU]	3.21	1	1	1	2	249	28.3336	9.37842					1		1
W4XDQ6	Uncharacterized protein OS=Strongylocentrotus purpuratus GN=Sp-Anp32bL PE=4 SV=1 - [W4XDQ6_STRPU]	2.56	1	1	1	2	313	35.6125	3.89111							2
W4XGT9	Uncharacterized protein OS=Strongylocentrotus purpuratus GN=Sp-Rpl14 PE=4 SV=1 - [W4XGT9_STRPU]	7.09	2	1	1	2	141	16.422	10.7847	1					1
W4XHR1	Uncharacterized protein OS=Strongylocentrotus purpuratus GN=Sp-Cul1 PE=3 SV=1 - [W4XHR1_STRPU]	1.69	1	1	1	2	770	89.0203	8.1333				2
W4Y2F8	Uncharacterized protein OS=Strongylocentrotus purpuratus GN=Sp-Nop56 PE=4 SV=1 - [W4Y2F8_STRPU]	3.76	1	1	1	2	665	74.7947	8.33838						2
W4Y5W3	Uncharacterized protein OS=Strongylocentrotus purpuratus PE=3 SV=1 - [W4Y5W3_STRPU]	5.56	1	1	1	2	144	16.757	9.99365						2
W4YA02	Uncharacterized protein (Fragment) OS=Strongylocentrotus purpuratus PE=4 SV=1 - [W4YA02_STRPU]	19.79	1	1	1	2	192	20.9858	5.22412							2
W4YHH8	Uncharacterized protein OS=Strongylocentrotus purpuratus GN=Sp-Vps13hb PE=4 SV=1 - [W4YHH8_STRPU]	1.03	1	1	1	2	1655	181.867	6.1001				1		1
W4YI22	Uncharacterized protein OS=Strongylocentrotus purpuratus GN=Sp-Selenbp1 PE=4 SV=1 - [W4YI22_STRPU]	3.27	1	1	1	2	490	54.8351	5.51611						1		1
W4YK50	Uncharacterized protein OS=Strongylocentrotus purpuratus GN=Sp-gnbp1/2/3A PE=4 SV=1 - [W4YK50_STRPU]	4.73	4	1	1	2	338	37.4554	5.35107						2
W4YP69	Uncharacterized protein OS=Strongylocentrotus purpuratus PE=4 SV=1 - [W4YP69_STRPU]	19.75	1	1	1	2	81	9.38686	5.45264							1	1
W4Z1B8	Uncharacterized protein OS=Strongylocentrotus purpuratus GN=Sp-PolypL_954 PE=4 SV=1 - [W4Z1B8_STRPU]	0.82	1	1	1	2	850	95.0393	8.48486								1				1
W4ZDU6	Uncharacterized protein OS=Strongylocentrotus purpuratus GN=Sp-Perlc PE=4 SV=1 - [W4ZDU6_STRPU]	0.6	1	1	1	2	2662	289.335	4.97021		2
Q8T3T1	Major yolk protein (Fragment) OS=Lytechinus variegatus PE=2 SV=1 - [Q8T3T1_LYTVA]	2.1	1	1	2	2	762	86.6559	7.75244		1
Q05634	Fascin OS=Strongylocentrotus purpuratus PE=1 SV=3 - [FASC_STRPU]	3.83	2	1	1	2	496	54.91	5.68115		1		1
W4XGY3	Uncharacterized protein OS=Strongylocentrotus purpuratus GN=Sp-Aldh1l1 PE=3 SV=1 - [W4XGY3_STRPU]	2.7	1	2	2	2	851	93.9522	5.88428						1		1
W4XXP3	Uncharacterized protein OS=Strongylocentrotus purpuratus GN=Sp-QrfprL PE=3 SV=1 - [W4XXP3_STRPU]	1.33	2	1	1	2	376	42.2418	7.86963									1		1
W4ZD85	Uncharacterized protein (Fragment) OS=Strongylocentrotus purpuratus GN=Sp-Znfx1-21 PE=4 SV=1 - [W4ZD85_STRPU]	1.28	1	1	1	2	859	104.108	7.41553	1			1
H3HLD5	Uncharacterized protein OS=Strongylocentrotus purpuratus GN=Sp-Rpl11 PE=3 SV=1 - [H3HLD5_STRPU]	12.15	1	2	2	2	181	20.4948	9.90576				1				1
W4YNA3	Uncharacterized protein OS=Strongylocentrotus purpuratus GN=Sp-Fuca2_4 PE=4 SV=1 - [W4YNA3_STRPU]	6.13	1	2	2	2	326	37.9662	5.32568		1
W4Z3H1	Uncharacterized protein OS=Strongylocentrotus purpuratus GN=Sp-Mtmr6/7/8 PE=4 SV=1 - [W4Z3H1_STRPU]	1.92	1	1	1	2	780	88.3135	7.15186	1							1
W4Z945	Uncharacterized protein OS=Strongylocentrotus purpuratus GN=Sp-Psmc2 PE=4 SV=1 - [W4Z945_STRPU]	7.52	1	2	2	2	412	45.8987	6.46826				1
Q8T317	40S ribosomal protein S6 OS=Paracentrotus lividus GN=rps6 PE=2 SV=1 - [Q8T317_PARLI]	8.57	1	2	2	2	245	28.2066	10.8726								2
W4YE93	Uncharacterized protein OS=Strongylocentrotus purpuratus GN=Sp-Lrp2 PE=4 SV=1 - [W4YE93_STRPU]	1.42	1	1	1	2	632	68.6468	5.0083						2
W4XEG5	Uncharacterized protein OS=Strongylocentrotus purpuratus GN=Sp-Amy_9 PE=4 SV=1 - [W4XEG5_STRPU]	2.31	1	1	1	2	563	64.6879	5.66846	1				1
W4Z9G7	Uncharacterized protein OS=Strongylocentrotus purpuratus GN=Sp-Gol PE=4 SV=1 - [W4Z9G7_STRPU]	3.91	7	1	1	2	281	31.9534	8.06006		2
W4ZF86	Uncharacterized protein OS=Strongylocentrotus purpuratus GN=Sp-Gaa_2 PE=4 SV=1 - [W4ZF86_STRPU]	3.41	2	1	1	2	352	39.0381	6.3667									2
W4XC58	Uncharacterized protein OS=Strongylocentrotus purpuratus GN=Sp-Ptb PE=4 SV=1 - [W4XC58_STRPU]	6.86	3	2	2	2	583	63.9748	9.18799				1		1
W4XUG9	Uncharacterized protein OS=Strongylocentrotus purpuratus GN=Sp-LrpL_4 PE=4 SV=1 - [W4XUG9_STRPU]	1.05	1	1	1	2	764	81.9279	4.53857	1	1
W4XUT4	Uncharacterized protein OS=Strongylocentrotus purpuratus PE=3 SV=1 - [W4XUT4_STRPU]	10	1	1	1	2	100	10.9304	5.87158					1	1
W4YWM5	Uncharacterized protein OS=Strongylocentrotus purpuratus GN=Sp-Cyp2L41 PE=3 SV=1 - [W4YWM5_STRPU]	4.8	1	1	1	2	271	30.8347	7.48877	2
W4Z2B7	Uncharacterized protein OS=Strongylocentrotus purpuratus GN=Sp-Prps1 PE=4 SV=1 - [W4Z2B7_STRPU]	4.08	1	1	1	2	294	32.0836	7.1665				1	1
W4YET3	Uncharacterized protein OS=Strongylocentrotus purpuratus PE=3 SV=1 - [W4YET3_STRPU]	2.96	4	1	1	2	270	27.3701	5.78271	1					1
W4Z9B1	Uncharacterized protein OS=Strongylocentrotus purpuratus GN=Sp-Slc1a2_1 PE=4 SV=1 - [W4Z9B1_STRPU]	12.96	1	1	1	2	162	17.8118	9.31982			1	1
W4YZU4	Glucose-6-phosphate 1-dehydrogenase OS=Strongylocentrotus purpuratus GN=Sp-G6pdx PE=3 SV=1 - [W4YZU4_STRPU]	4.04	1	2	2	2	470	52.7371	6.65381				2
W4XMW9	Uncharacterized protein OS=Strongylocentrotus purpuratus GN=Sp-Acsbg1 PE=4 SV=1 - [W4XMW9_STRPU]	4.83	1	1	1	2	745	82.7195	5.65576		1	1
W4YAV4	Uncharacterized protein OS=Strongylocentrotus purpuratus GN=Sp-Acsl1 PE=4 SV=1 - [W4YAV4_STRPU]	2.73	1	1	1	2	660	73.3981	5.8208		2
W4YRE4	Uncharacterized protein OS=Strongylocentrotus purpuratus GN=Sp-Reep5 PE=4 SV=1 - [W4YRE4_STRPU]	7.65	1	1	1	2	183	20.7304	5.32568	1	1
W4ZB71	Uncharacterized protein OS=Strongylocentrotus purpuratus PE=4 SV=1 - [W4ZB71_STRPU]	6.62	1	1	1	2	151	16.955	5.70654	2
W4ZHG9	Uncharacterized protein OS=Strongylocentrotus purpuratus GN=Sp-Eb1ph PE=4 SV=1 - [W4ZHG9_STRPU]	5.97	1	1	1	2	201	21.9416	4.62744	1			1
W4XS75	Uncharacterized protein OS=Strongylocentrotus purpuratus GN=Sp-Gabarap PE=3 SV=1 - [W4XS75_STRPU]	15.74	1	1	1	2	108	12.7688	9.5249		1	1
H3IH34	Uncharacterized protein OS=Strongylocentrotus purpuratus GN=Sp-Pcbd2 PE=3 SV=1 - [H3IH34_STRPU]	13.91	1	1	1	2	115	12.9404	9.12939		1			1
W4Y7G6	Uncharacterized protein OS=Strongylocentrotus purpuratus GN=Sp-Phb PE=4 SV=1 - [W4Y7G6_STRPU]	8.52	2	2	2	2	223	24.9491	5.98584				1	1
W4YLF1	Uncharacterized protein (Fragment) OS=Strongylocentrotus purpuratus PE=4 SV=1 - [W4YLF1_STRPU]	33.8	3	1	1	2	71	8.00602	7.34229				1		1
O18681	Elongation factor-1d OS=Sphaerechinus granularis GN=EF-1d PE=2 SV=1 - [O18681_SPHGR]	4.49	2	1	1	2	245	27.0376	4.62744				1	1
A0FKR3	Mortalin OS=Lytechinus variegatus PE=2 SV=1 - [A0FKR3_LYTVA]	1.29	2	1	1	1	697	75.4785	5.66846					1
A8KR81	Cytochrome c oxidase subunit 2 OS=Strongylocentrotus droebachiensis GN=coii PE=3 SV=1 - [A8KR81_STRDR]	8.73	9	1	1	1	229	25.9981	4.37354							1
W4X9F7	Uncharacterized protein OS=Strongylocentrotus purpuratus GN=Sp-Sox PE=4 SV=1 - [W4X9F7_STRPU]	2.7	5	1	1	1	1037	118.921	6.29053								1
W4XAI4	Uncharacterized protein OS=Strongylocentrotus purpuratus GN=Sp-Rpl23a PE=3 SV=1 - [W4XAI4_STRPU]	8.78	1	1	1	1	148	16.2912	10.3599						1
W4XGC6	Uncharacterized protein OS=Strongylocentrotus purpuratus GN=Sp-Hypp_1395 PE=4 SV=1 - [W4XGC6_STRPU]	10.03	1	1	1	1	319	36.509	5.31299							1
W4XLV5	Uncharacterized protein OS=Strongylocentrotus purpuratus GN=Sp-Hypp_415 PE=4 SV=1 - [W4XLV5_STRPU]	2.43	2	1	1	1	658	74.5678	9.81787									1
W4XMA3	Uncharacterized protein OS=Strongylocentrotus purpuratus GN=Sp-PppL_177 PE=4 SV=1 - [W4XMA3_STRPU]	1.44	6	1	1	1	694	78.7261	8.35303												1
W4XNF8	Uncharacterized protein OS=Strongylocentrotus purpuratus PE=4 SV=1 - [W4XNF8_STRPU]	3.4	1	1	1	1	294	32.2232	9.45166					1
W4XNG1	Uncharacterized protein OS=Strongylocentrotus purpuratus GN=Sp-Samd1L PE=4 SV=1 - [W4XNG1_STRPU]	2.69	1	1	1	1	521	56.6922	9.36377							1
W4XP18	Uncharacterized protein OS=Strongylocentrotus purpuratus GN=Sp-Sptan1 PE=4 SV=1 - [W4XP18_STRPU]	0.3	1	1	1	1	2338	271.804	6.27783									1
W4XQ85	Uncharacterized protein OS=Strongylocentrotus purpuratus GN=Sp-Hmg2 PE=4 SV=1 - [W4XQ85_STRPU]	4.9	1	1	1	1	204	23.3225	9.53955						1
W4XS33	Uncharacterized protein OS=Strongylocentrotus purpuratus GN=Sp-Nlr104 PE=4 SV=1 - [W4XS33_STRPU]	1.23	5	1	1	1	731	82.8847	6.55127												1
W4XS92	Uncharacterized protein OS=Strongylocentrotus purpuratus GN=Sp-Hypp_1651 PE=4 SV=1 - [W4XS92_STRPU]	5.06	1	1	1	1	534	61.0893	8.38232						1
W4XU36	Uncharacterized protein OS=Strongylocentrotus purpuratus GN=Sp-Ube1dc1 PE=4 SV=1 - [W4XU36_STRPU]	5.21	1	1	1	1	422	46.7221	5.09717			1
W4XXA7	Uncharacterized protein OS=Strongylocentrotus purpuratus GN=Sp-Aco2_1 PE=4 SV=1 - [W4XXA7_STRPU]	5.81	1	1	1	1	172	18.4842	4.729						1
W4Y2E9	Uncharacterized protein OS=Strongylocentrotus purpuratus GN=Sp-Kiaa1632h PE=4 SV=1 - [W4Y2E9_STRPU]	1.78	1	1	1	1	1685	187.694	6.7124				1
W4Y5U3	Uncharacterized protein OS=Strongylocentrotus purpuratus GN=Sp-Gtf2F2 PE=4 SV=1 - [W4Y5U3_STRPU]	9.55	1	1	1	1	199	23.011	9.48096				1
W4Y5X1	Glucose-6-phosphate isomerase OS=Strongylocentrotus purpuratus GN=Sp-Gpi PE=3 SV=1 - [W4Y5X1_STRPU]	2.45	2	1	1	1	531	59.1135	6.69775					1
W4Y6V1	Uncharacterized protein OS=Strongylocentrotus purpuratus GN=Sp-Tlr181 PE=4 SV=1 - [W4Y6V1_STRPU]	7.01	2	1	1	1	385	44.8971	7.26904								1
W4Y8I5	Uncharacterized protein OS=Strongylocentrotus purpuratus GN=Sp-Parp4l PE=4 SV=1 - [W4Y8I5_STRPU]	1.15	1	1	1	1	433	47.7753	7.53271			1
W4Y8V6	Uncharacterized protein OS=Strongylocentrotus purpuratus GN=Sp-Hypp_672 PE=4 SV=1 - [W4Y8V6_STRPU]	1.4	1	1	1	1	926	105.123	5.51611												1
W4Y0A3	Uncharacterized protein OS=Strongylocentrotus purpuratus GN=Sp-Tmub2 PE=4 SV=1 - [W4Y0A3_STRPU]	4.04	1	1	1	1	421	46.013	4.4751							1
W4YI72	Uncharacterized protein OS=Strongylocentrotus purpuratus GN=Sp-Alg3 PE=4 SV=1 - [W4YI72_STRPU]	6.62	1	1	1	1	393	46.417	8.74854				1
W4YJP5	Integrin beta OS=Strongylocentrotus purpuratus GN=Sp-BetaLi PE=3 SV=1 - [W4YJP5_STRPU]	2.75	1	1	1	1	799	87.9029	4.89404							1
W4YKV3	Uncharacterized protein OS=Strongylocentrotus purpuratus GN=Sp-Tbc1d4 PE=4 SV=1 - [W4YKV3_STRPU]	5.05	1	1	1	1	396	45.1512	6.59521							1
W4YMD4	Uncharacterized protein OS=Strongylocentrotus purpuratus GN=Sp-Dnajhc30 PE=4 SV=1 - [W4YMD4_STRPU]	6.36	1	1	1	1	393	44.5991	9.51025												1
W4YQG8	Uncharacterized protein OS=Strongylocentrotus purpuratus PE=4 SV=1 - [W4YQG8_STRPU]	8.19	2	1	1	1	171	19.5061	8.47021							1
W4YQV3	Uncharacterized protein OS=Strongylocentrotus purpuratus GN=Sp-Parp1 PE=4 SV=1 - [W4YQV3_STRPU]	1.18	1	1	1	1	1017	113.619	8.74854						1
W4YUG2	Uncharacterized protein OS=Strongylocentrotus purpuratus GN=Sp-Rab2 PE=3 SV=1 - [W4YUG2_STRPU]	6.13	1	1	1	1	212	23.6859	6.68311		1
W4YWE1	Uncharacterized protein OS=Strongylocentrotus purpuratus GN=Sp-Rpn1 PE=4 SV=1 - [W4YWE1_STRPU]	2.26	1	1	1	1	752	83.5482	6.69775					1
W4Z1H8	Uncharacterized protein OS=Strongylocentrotus purpuratus GN=Sp-DomiL PE=4 SV=1 - [W4Z1H8_STRPU]	1.79	2	1	1	1	2405	264.183	6.94678						1
W4Z356	Uncharacterized protein OS=Strongylocentrotus purpuratus GN=Sp-Unc44_161 PE=4 SV=1 - [W4Z356_STRPU]	0.43	1	1	1	1	1627	180.451	6.771					1
W4Z6R0	Uncharacterized protein OS=Strongylocentrotus purpuratus GN=Sp-Ccdc24 PE=4 SV=1 - [W4Z6R0_STRPU]	8.4	1	1	1	1	357	39.5173	8.5874							1
W4Z6V7	Uncharacterized protein OS=Strongylocentrotus purpuratus GN=Sp-Hypp_2692 PE=4 SV=1 - [W4Z6V7_STRPU]	2.6	1	1	1	1	461	52.443	9.0708							1
W4Z7B1	Uncharacterized protein OS=Strongylocentrotus purpuratus PE=4 SV=1 - [W4Z7B1_STRPU]	6.72	1	1	1	1	134	14.5165	10.7114	1
W4Z8S8	Uncharacterized protein OS=Strongylocentrotus purpuratus GN=Sp-Hypp_217 PE=4 SV=1 - [W4Z8S8_STRPU]	0.65	1	1	1	1	2006	220.389	4.62744									1
W4ZCD2	Uncharacterized protein OS=Strongylocentrotus purpuratus GN=Sp-Psmd2_1 PE=4 SV=1 - [W4ZCD2_STRPU]	5.98	1	1	1	1	368	39.769	6.11279				1
W4ZD93	Uncharacterized protein OS=Strongylocentrotus purpuratus PE=4 SV=1 - [W4ZD93_STRPU]	9.47	1	1	1	1	95	10.9007	11.5464												1
W4ZDR1	Uncharacterized protein (Fragment) OS=Strongylocentrotus purpuratus GN=Sp-Lamb1_3 PE=4 SV=1 - [W4ZDR1_STRPU]	2.18	2	1	1	1	413	45.9835	5.13525		1
Q27812	Dynein heavy chain isotype 7B (Fragment) OS=Tripneustes gratilla GN=DYH7B PE=2 SV=1 - [Q27812_TRIGR]	2.51	1	1	1	1	1314	149.14	6.34131												1
Q9U5H4	Sea urchin Arp3 (SUArp3) OS=Hemicentrotus pulcherrimus GN=SUarp3 PE=2 SV=1 - [Q9U5H4_HEMPU]	2.4	2	1	1	1	417	47.0729	6.17627							1
P91753	Mitotic apparatus protein p62 OS=Lytechinus pictus PE=2 SV=1 - [MP62_LYTPI]	2.43	1	1	1	1	411	46.3578	4.32275							1
W4YYF5	Uncharacterized protein OS=Strongylocentrotus purpuratus GN=Sp-Tdh PE=4 SV=1 - [W4YYF5_STRPU]	4.24	1	1	1	1	472	52.7581	8.54346												1
W4YWD5	Uncharacterized protein OS=Strongylocentrotus purpuratus GN=Sp-Cyb5r3 PE=4 SV=1 - [W4YWD5_STRPU]	5.14	1	1	1	1	370	41.4399	6.46826						1
W4YTF5	Uncharacterized protein OS=Strongylocentrotus purpuratus GN=Sp-Hdpx2 PE=4 SV=1 - [W4YTF5_STRPU]	1.75	1	1	1	1	686	76.52	6.49365						1
W4XCZ2	Uncharacterized protein OS=Strongylocentrotus purpuratus GN=Sp-Psmd12 PE=4 SV=1 - [W4XCZ2_STRPU]	4.2	1	1	1	1	500	57.4235	7.72314				1
W4XVM0	Uncharacterized protein OS=Strongylocentrotus purpuratus GN=Sp-B3galt1L PE=4 SV=1 - [W4XVM0_STRPU]	1.94	1	1	1	1	772	87.3419	6.84424												1
W4ZJA8	Uncharacterized protein OS=Strongylocentrotus purpuratus GN=Sp-Cub/Zp_1 PE=4 SV=1 - [W4ZJA8_STRPU]	0.85	1	1	1	1	1653	179.459	4.66553							1
W4ZH84	Uncharacterized protein OS=Strongylocentrotus purpuratus GN=Sp-Hypp_270 PE=4 SV=1 - [W4ZH84_STRPU]	1	1	1	1	1	1302	140.624	4.34814			1
W4Y3M5	Uncharacterized protein OS=Strongylocentrotus purpuratus GN=Sp-Nifun PE=4 SV=1 - [W4Y3M5_STRPU]	8	1	1	1	1	125	13.4329	8.41162										1
W4YT19	Uncharacterized protein OS=Strongylocentrotus purpuratus GN=Sp-SmtnL PE=4 SV=1 - [W4YT19_STRPU]	2.5	1	1	1	1	1160	125.371	5.5542											1
W4ZGL9	Uncharacterized protein OS=Strongylocentrotus purpuratus GN=Sp-Dnah9 PE=4 SV=1 - [W4ZGL9_STRPU]	0.82	2	1	1	1	2552	293.994	5.41455											1
E2S050	Putative uncharacterized protein OS=Pseudocentrotus depressus PE=2 SV=1 - [E2S050_PSEDP]	5.93	1	1	1	1	253	28.1823	4.38623								1
W4XBG4	Uncharacterized protein OS=Strongylocentrotus purpuratus GN=Sp-Hypp_1283 PE=4 SV=1 - [W4XBG4_STRPU]	2.67	1	1	1	1	450	55.3439	5.18604									1
W4XCI3	Uncharacterized protein OS=Strongylocentrotus purpuratus GN=Sp-Adfp PE=4 SV=1 - [W4XCI3_STRPU]	3.06	1	1	1	1	523	57.6572	5.71924												1
W4XMX6	Uncharacterized protein OS=Strongylocentrotus purpuratus GN=Sp-Sars PE=4 SV=1 - [W4XMX6_STRPU]	2.77	1	1	1	1	541	61.075	7.92822								1
W4XR77	Uncharacterized protein OS=Strongylocentrotus purpuratus GN=Sp-Hypp_3075 PE=4 SV=1 - [W4XR77_STRPU]	0.42	1	1	1	1	1917	211.919	5.14795	1
W4Y1G9	Uncharacterized protein OS=Strongylocentrotus purpuratus PE=4 SV=1 - [W4Y1G9_STRPU]	3.7	1	1	1	1	297	31.8123	9.02686	1
W4Y2B5	Uncharacterized protein OS=Strongylocentrotus purpuratus GN=Sp-Vparpf_1 PE=4 SV=1 - [W4Y2B5_STRPU]	1.14	2	1	1	1	1054	117.393	5.30029											1
W4YKT0	Uncharacterized protein OS=Strongylocentrotus purpuratus GN=Sp-Ckap2L PE=4 SV=1 - [W4YKT0_STRPU]	1.83	2	1	1	1	545	61.2403	9.5835		1
W4YLU6	Uncharacterized protein OS=Strongylocentrotus purpuratus GN=Sp-Aldh5a1_1 PE=3 SV=1 - [W4YLU6_STRPU]	2.25	1	1	1	1	489	52.2862	5.79541									1
W4YMM4	Uncharacterized protein OS=Strongylocentrotus purpuratus GN=Sp-Lmbrd2 PE=4 SV=1 - [W4YMM4_STRPU]	1.72	1	1	1	1	638	73.2366	6.45557					1
W4YQK6	Uncharacterized protein OS=Strongylocentrotus purpuratus GN=Sp-Mri1 PE=3 SV=1 - [W4YQK6_STRPU]	6.48	1	1	1	1	324	34.9768	5.8208									1
W4YTX3	Uncharacterized protein OS=Strongylocentrotus purpuratus GN=Sp-Kiaa0543L PE=4 SV=1 - [W4YTX3_STRPU]	8.61	1	1	1	1	302	34.0415	6.85889								1
W4XPE3	Uncharacterized protein OS=Strongylocentrotus purpuratus GN=Sp-Fau PE=4 SV=1 - [W4XPE3_STRPU]	7.52	2	1	1	1	133	14.6307	9.80322								1
W4Z7I2	Uncharacterized protein OS=Strongylocentrotus purpuratus GN=Sp-Sf3B1 PE=4 SV=1 - [W4Z7I2_STRPU]	10.75	1	1	1	1	279	31.6764	6.93213								1
W4Z9T5	Uncharacterized protein OS=Strongylocentrotus purpuratus GN=Sp-Psmd1_1 PE=4 SV=1 - [W4Z9T5_STRPU]	4.02	1	1	1	1	448	49.2549	6.39209					1
W4ZA39	Uncharacterized protein OS=Strongylocentrotus purpuratus GN=Sp-Arcn1 PE=4 SV=1 - [W4ZA39_STRPU]	2.31	1	1	1	1	519	57.477	6.20166						1
W4ZA58	Uncharacterized protein OS=Strongylocentrotus purpuratus GN=Sp-HtrL PE=4 SV=1 - [W4ZA58_STRPU]	8.07	1	1	1	1	384	42.9959	10.0522	1
W4ZAE4	Uncharacterized protein OS=Strongylocentrotus purpuratus GN=Sp-Copa_1 PE=4 SV=1 - [W4ZAE4_STRPU]	2.13	2	1	1	1	610	67.796	5.40186		1
W4ZBI3	Uncharacterized protein OS=Strongylocentrotus purpuratus GN=Sp-C19orf29L PE=4 SV=1 - [W4ZBI3_STRPU]	1.77	1	1	1	1	735	86.5648	8.11865								1
W4ZDM4	Uncharacterized protein OS=Strongylocentrotus purpuratus GN=Sp-Rbbp4 PE=4 SV=1 - [W4ZDM4_STRPU]	7.67	1	1	1	1	430	48.5576	4.95752						1
W4ZGT1	Uncharacterized protein OS=Strongylocentrotus purpuratus GN=Sp-Lama5Lf PE=4 SV=1 - [W4ZGT1_STRPU]	1.06	2	1	1	1	1511	165.444	4.39893		1
W4ZHS6	Uncharacterized protein (Fragment) OS=Strongylocentrotus purpuratus GN=Sp-Hypp_2918 PE=4 SV=1 - [W4ZHS6_STRPU]	2.95	2	1	1	1	339	37.7942	6.1001								1
O97041	Rho1 GTPase OS=Hemicentrotus pulcherrimus GN=rho1 PE=3 SV=1 - [O97041_HEMPU]	5.73	5	1	1	1	192	21.661	5.79541								1
Q0GU41	TGF beta-activated kinase OS=Paracentrotus lividus GN=TAK1 PE=2 SV=1 - [Q0GU41_PARLI]	2.65	1	1	1	1	717	80.8956	8.49951												1
Q9GV77	Extracellular matrix protein 3 OS=Lytechinus variegatus GN=ECM3 PE=1 SV=1 - [FREM2_LYTVA]	0.61	1	1	1	1	3103	343.561	4.50049			1
P13732	60S ribosomal protein L22 OS=Tripneustes gratilla GN=RPL22 PE=2 SV=1 - [RL22_TRIGR]	9.23	2	1	1	1	130	15.117	9.56885								1
W4ZIJ5	Uncharacterized protein OS=Strongylocentrotus purpuratus GN=Sp-Phldb1L PE=4 SV=1 - [W4ZIJ5_STRPU]	1.15	1	1	1	1	1483	166.508	5.46533			1
W4XT48	Uncharacterized protein OS=Strongylocentrotus purpuratus GN=Sp-Hypp_1668 PE=4 SV=1 - [W4XT48_STRPU]	1.01	4	1	1	1	595	67.493	8.14795									1
W4XGC3	Uncharacterized protein OS=Strongylocentrotus purpuratus GN=Sp-Abca7L PE=4 SV=1 - [W4XGC3_STRPU]	1.16	1	1	1	1	2414	268.947	4.1958		1
W4XNC2	Uncharacterized protein OS=Strongylocentrotus purpuratus GN=Sp-Lsm7 PE=4 SV=1 - [W4XNC2_STRPU]	24.04	1	1	1	1	104	11.589	5.24951						1
W4ZED4	Uncharacterized protein OS=Strongylocentrotus purpuratus GN=Sp-PcnxL PE=4 SV=1 - [W4ZED4_STRPU]	0.65	1	1	1	1	1543	169.592	7.54736								1
W4XB80	Uncharacterized protein OS=Strongylocentrotus purpuratus GN=Sp-SnrpG PE=4 SV=1 - [W4XB80_STRPU]	18.18	1	1	1	1	77	8.66165	9.31982											1
W4XJR3	Uncharacterized protein OS=Strongylocentrotus purpuratus GN=Sp-Nlr116 PE=4 SV=1 - [W4XJR3_STRPU]	2.25	1	1	1	1	1156	132.48	8.38232			1
W4XKH8	Uncharacterized protein OS=Strongylocentrotus purpuratus GN=Sp-Rpl9 PE=4 SV=1 - [W4XKH8_STRPU]	5.79	1	1	1	1	190	21.5125	9.61279									1
W4XRS4	Uncharacterized protein OS=Strongylocentrotus purpuratus GN=Sp-Lamg1f PE=4 SV=1 - [W4XRS4_STRPU]	1.06	1	1	1	1	850	90.0556	4.37354					1
W4XYY2	Uncharacterized protein OS=Strongylocentrotus purpuratus GN=Sp-Eif2Bg PE=4 SV=1 - [W4XYY2_STRPU]	5.81	1	1	1	1	396	44.3558	6.62451		1
W4Y9Y0	Uncharacterized protein OS=Strongylocentrotus purpuratus GN=Sp-Dhrs1 PE=3 SV=1 - [W4Y9Y0_STRPU]	2.8	1	1	1	1	322	34.935	7.98682	1
W4YII0	Uncharacterized protein OS=Strongylocentrotus purpuratus PE=4 SV=1 - [W4YII0_STRPU]	6.29	1	1	1	1	525	58.6766	6.04932											1
W4YJH6	Uncharacterized protein OS=Strongylocentrotus purpuratus GN=Sp-Ppgb_3 PE=4 SV=1 - [W4YJH6_STRPU]	2.34	1	1	1	1	470	52.2758	5.5415			1
W4YPZ1	Uncharacterized protein OS=Strongylocentrotus purpuratus GN=Sp-Endrvt97 PE=4 SV=1 - [W4YPZ1_STRPU]	2.14	1	1	1	1	327	37.4124	9.11475		1
W4Z4S6	Uncharacterized protein OS=Strongylocentrotus purpuratus GN=Sp-Hadha PE=4 SV=1 - [W4Z4S6_STRPU]	28.85	2	1	1	1	52	5.32892	9.83252									1
W4Z6X4	Uncharacterized protein OS=Strongylocentrotus purpuratus PE=4 SV=1 - [W4Z6X4_STRPU]	8.88	2	1	1	1	259	29.3043	8.68994		1
W4Z744	Uncharacterized protein OS=Strongylocentrotus purpuratus GN=Sp-Spsb3 PE=4 SV=1 - [W4Z744_STRPU]	14.98	1	1	1	1	227	25.0697	7.79639						1
W4ZKR3	Uncharacterized protein OS=Strongylocentrotus purpuratus GN=Sp-Glur2_2 PE=4 SV=1 - [W4ZKR3_STRPU]	1.28	1	1	1	1	935	107.184	8.25049				1
W4ZL00	Uncharacterized protein OS=Strongylocentrotus purpuratus GN=Sp-Atp5d PE=3 SV=1 - [W4ZL00_STRPU]	8.09	1	1	1	1	173	18.5932	5.5415									1
O96789	NAD(P) transhydrogenase (Fragment) OS=Strongylocentrotus purpuratus PE=2 SV=1 - [O96789_STRPU]	3.85	2	1	1	1	390	40.9236	5.09717				1
W4Z980	Adenylyl cyclase-associated protein (Fragment) OS=Strongylocentrotus purpuratus PE=3 SV=1 - [W4Z980_STRPU]	4.13	2	1	1	1	242	25.3953	9.67139					1
W4Z3H4	Uncharacterized protein OS=Strongylocentrotus purpuratus GN=Sp-gnsL PE=4 SV=1 - [W4Z3H4_STRPU]	3.28	1	1	1	1	305	34.0235	8.93896									1
W4XUZ4	Uncharacterized protein OS=Strongylocentrotus purpuratus GN=Sp-My10putativehomolog PE=4 SV=1 - [W4XUZ4_STRPU]	1.28	1	1	1	1	937	109.977	6.12549					1
W4XKE3	Uncharacterized protein OS=Strongylocentrotus purpuratus GN=Sp-TlrP38 PE=4 SV=1 - [W4XKE3_STRPU]	4.64	1	1	1	1	732	84.1848	6.96143						1
W4Y453	Uncharacterized protein OS=Strongylocentrotus purpuratus PE=4 SV=1 - [W4Y453_STRPU]	2.16	2	1	1	1	232	25.7179	7.69385						1
W4XUP1	Uncharacterized protein OS=Strongylocentrotus purpuratus GN=Sp-Iqgap1_1 PE=4 SV=1 - [W4XUP1_STRPU]	5.06	1	1	1	1	435	50.3927	9.75928				1
W4Y7N1	Uncharacterized protein OS=Strongylocentrotus purpuratus GN=Sp-Hypp_657 PE=4 SV=1 - [W4Y7N1_STRPU]	2.01	1	1	1	1	797	87.7091	5.87158						1
W4YBL0	Uncharacterized protein OS=Strongylocentrotus purpuratus GN=Sp-Atp5l PE=4 SV=1 - [W4YBL0_STRPU]	8.87	1	1	1	1	124	13.5982	9.36377					1
W4YKP8	Uncharacterized protein OS=Strongylocentrotus purpuratus GN=Sp-Acsf2 PE=4 SV=1 - [W4YKP8_STRPU]	3.1	1	1	1	1	613	68.7944	6.39209												1
W4Z6G4	Uncharacterized protein OS=Strongylocentrotus purpuratus GN=Sp-Hypp_1095 PE=4 SV=1 - [W4Z6G4_STRPU]	4.19	1	1	1	1	645	71.6307	6.39209				1
W4XYP3	Uncharacterized protein OS=Strongylocentrotus purpuratus GN=Sp-Ubqprot PE=4 SV=1 - [W4XYP3_STRPU]	2.72	1	1	1	1	846	97.4895	7.10791					1
W4Y1R3	Uncharacterized protein OS=Strongylocentrotus purpuratus GN=Sp-Np PE=4 SV=1 - [W4Y1R3_STRPU]	9.34	1	1	1	1	364	39.6945	5.52881											1
W4YJE1	Uncharacterized protein OS=Strongylocentrotus purpuratus GN=Sp-LsampL_1 PE=4 SV=1 - [W4YJE1_STRPU]	3.27	1	1	1	1	490	55.9308	5.49072					1
W4YP94	Transporter OS=Strongylocentrotus purpuratus GN=Sp-Slc6a9 PE=3 SV=1 - [W4YP94_STRPU]	5.04	1	1	1	1	377	42.9113	5.31299											1
W4YUQ9	Uncharacterized protein OS=Strongylocentrotus purpuratus GN=Sp-Hnrpr PE=4 SV=1 - [W4YUQ9_STRPU]	2.04	1	1	1	1	638	70.5616	8.1626												1
W4Z2T2	Uncharacterized protein OS=Strongylocentrotus purpuratus GN=Sp-Ogfod2_1 PE=4 SV=1 - [W4Z2T2_STRPU]	8.71	2	1	1	1	310	35.3003	5.23682											1
N0DKE6	Uncharacterized protein OS=Hemicentrotus pulcherrimus GN=Hp-unc-5 PE=2 SV=1 - [N0DKE6_HEMPU]	1.35	4	1	1	1	370	41.4762	5.68115											1
W4Y2Y4	Uncharacterized protein OS=Strongylocentrotus purpuratus GN=Sp-Staufen2 PE=4 SV=1 - [W4Y2Y4_STRPU]	2.75	2	1	1	1	727	78.1477	9.78857						1
W4Z6D0	60S ribosomal protein L18a OS=Strongylocentrotus purpuratus GN=Sp-Rpl18a PE=3 SV=1 - [W4Z6D0_STRPU]	6.8	1	1	1	1	147	17.5623	11.1069												1
W4YBP3	Uncharacterized protein OS=Strongylocentrotus purpuratus GN=Sp-Slc30a5 PE=4 SV=1 - [W4YBP3_STRPU]	4.51	1	1	1	1	776	84.8907	8.95361	1
W4XXF8	Uncharacterized protein OS=Strongylocentrotus purpuratus GN=Sp-Slmap PE=4 SV=1 - [W4XXF8_STRPU]	0.69	1	1	1	1	1012	113.99	4.99561						1
W4XYN4	Uncharacterized protein OS=Strongylocentrotus purpuratus GN=Sp-Hadhb PE=3 SV=1 - [W4XYN4_STRPU]	4.54	1	1	1	1	441	47.2291	8.70459					1
W4Y4A1	Uncharacterized protein OS=Strongylocentrotus purpuratus PE=4 SV=1 - [W4Y4A1_STRPU]	22.86	3	1	1	1	70	7.75905	4.76709	1
W4Y9H4	Uncharacterized protein OS=Strongylocentrotus purpuratus GN=Sp-Pacsin2 PE=4 SV=1 - [W4Y9H4_STRPU]	2.29	1	1	1	1	481	54.7735	5.56689	1
W4YPQ3	Uncharacterized protein OS=Strongylocentrotus purpuratus GN=Sp-Asps_1 PE=4 SV=1 - [W4YPQ3_STRPU]	1.86	1	1	1	1	483	54.76	5.74463					1
W4YW23	Uncharacterized protein OS=Strongylocentrotus purpuratus GN=Sp-Sec23a PE=4 SV=1 - [W4YW23_STRPU]	2.78	1	1	1	1	504	56.8407	8.5874						1
W4Z930	Uncharacterized protein (Fragment) OS=Strongylocentrotus purpuratus PE=4 SV=1 - [W4Z930_STRPU]	8.89	4	1	1	1	270	29.7871	4.79248	1
W4ZAK5	Serine/threonine-protein phosphatase OS=Strongylocentrotus purpuratus GN=Sp-Ppp2ca PE=3 SV=1 - [W4ZAK5_STRPU]	3.57	1	1	1	1	308	35.4072	5.51611					1
W4ZCV5	Uncharacterized protein OS=Strongylocentrotus purpuratus GN=Sp-Slc29a4_1 PE=4 SV=1 - [W4ZCV5_STRPU]	6.56	1	1	1	1	518	56.8703	7.69385						1
W4YNT5	Aspartate aminotransferase OS=Strongylocentrotus purpuratus GN=Sp-Got1 PE=3 SV=1 - [W4YNT5_STRPU]	1.64	1	1	1	1	732	81.4498	5.89697					1
W4XAW2	Uncharacterized protein OS=Strongylocentrotus purpuratus GN=Sp-Gba PE=4 SV=1 - [W4XAW2_STRPU]	18.45	1	1	1	1	168	18.8813	8.60205		1
W4YSS9	40S ribosomal protein S8 OS=Strongylocentrotus purpuratus GN=Sp-Rps8 PE=3 SV=1 - [W4YSS9_STRPU]	7.34	1	1	1	1	177	20.2131	10.8286			1
W4ZAR7	Uncharacterized protein OS=Strongylocentrotus purpuratus GN=Sp-Mrlc PE=4 SV=1 - [W4ZAR7_STRPU]	10	2	1	1	1	180	20.4339	4.7417		1
W4ZIT8	Ribosomal protein L15 OS=Strongylocentrotus purpuratus GN=Sp-Rpl15 PE=3 SV=1 - [W4ZIT8_STRPU]	4.9	2	1	1	1	204	24.193	11.4438				1
W4ZHP8	Uncharacterized protein OS=Strongylocentrotus purpuratus GN=Sp-Idh3a PE=3 SV=1 - [W4ZHP8_STRPU]	3.94	1	1	1	1	381	41.5217	5.5415						1
W4YIT6	Uncharacterized protein OS=Strongylocentrotus purpuratus GN=Sp-Impa1 PE=4 SV=1 - [W4YIT6_STRPU]	7.02	1	1	1	1	285	30.9144	4.86865						1
W4ZI05	Uncharacterized protein OS=Strongylocentrotus purpuratus GN=Sp-Pofut1 PE=4 SV=1 - [W4ZI05_STRPU]	7.6	1	1	1	1	408	46.3503	6.59521					1
W4XEP9	Uncharacterized protein OS=Strongylocentrotus purpuratus GN=Sp-Srcr20 PE=4 SV=1 - [W4XEP9_STRPU]	3.6	1	1	1	1	250	26.4484	4.52588				1
W4XGS4	Uncharacterized protein OS=Strongylocentrotus purpuratus PE=4 SV=1 - [W4XGS4_STRPU]	2.98	11	1	1	1	168	19.2718	4.58936				1
W4XQZ0	Uncharacterized protein OS=Strongylocentrotus purpuratus GN=Sp-TlrP37 PE=4 SV=1 - [W4XQZ0_STRPU]	3.89	1	1	1	1	719	80.7839	6.53662					1
W4XTV0	Uncharacterized protein OS=Strongylocentrotus purpuratus GN=Sp-Tyms PE=3 SV=1 - [W4XTV0_STRPU]	6.04	2	1	1	1	364	41.709	6.66846				1
W4YFF6	Uncharacterized protein OS=Strongylocentrotus purpuratus PE=3 SV=1 - [W4YFF6_STRPU]	4.38	2	1	1	1	160	17.9557	6.53662				1
W4ZE98	Uncharacterized protein OS=Strongylocentrotus purpuratus PE=4 SV=1 - [W4ZE98_STRPU]	15.38	1	1	1	1	104	11.7901	7.43018						1
W4XD54	Importin subunit alpha OS=Strongylocentrotus purpuratus GN=Sp-Kpna2 PE=3 SV=1 - [W4XD54_STRPU]	1.96	1	1	1	1	562	61.7647	5.30029				1
W4YH95	Uncharacterized protein OS=Strongylocentrotus purpuratus GN=Sp-Hypp_2190 PE=4 SV=1 - [W4YH95_STRPU]	1.8	2	1	1	1	333	39.3799	5.63037				1
W4Y2B1	Uncharacterized protein OS=Strongylocentrotus purpuratus GN=Sp-Acadl_2 PE=4 SV=1 - [W4Y2B1_STRPU]	6.76	2	1	1	1	148	16.6963	8.96826					1
W4YD96	mRNA cap guanine-N7 methyltransferase OS=Strongylocentrotus purpuratus GN=Sp-Rnmt7 PE=3 SV=1 - [W4YD96_STRPU]	2.19	1	1	1	1	457	51.2984	4.61475					1
W4YFP4	GrpE protein homolog OS=Strongylocentrotus purpuratus GN=Sp-GrpE PE=3 SV=1 - [W4YFP4_STRPU]	4.52	1	1	1	1	199	22.2158	6.94678					1
W4XGC4	40S ribosomal protein S21 OS=Strongylocentrotus purpuratus GN=Sp-Rps21 PE=3 SV=1 - [W4XGC4_STRPU]	12.36	1	1	1	1	89	9.7158	9.20264						1
W4XQL1	Uncharacterized protein OS=Strongylocentrotus purpuratus GN=Sp-Rps17_1 PE=4 SV=1 - [W4XQL1_STRPU]	19.13	2	1	1	1	115	13.218	8.49951						1
W4XQY1	Uncharacterized protein OS=Strongylocentrotus purpuratus GN=Sp-Hypp_1607 PE=4 SV=1 - [W4XQY1_STRPU]	3.04	1	1	1	1	329	37.3004	9.05615						1
W4Y1N5	Uncharacterized protein (Fragment) OS=Strongylocentrotus purpuratus PE=4 SV=1 - [W4Y1N5_STRPU]	14.06	2	1	1	1	64	7.65038	10.8433						1
W4YFC0	Uncharacterized protein OS=Strongylocentrotus purpuratus GN=Sp-Rpl17 PE=3 SV=1 - [W4YFC0_STRPU]	5.43	1	1	1	1	184	21.4443	10.1401						1
W4YPF9	Ribosomal protein OS=Strongylocentrotus purpuratus GN=Sp-Rpl10a PE=3 SV=1 - [W4YPF9_STRPU]	18.75	1	1	1	1	64	7.14593	10.0815						1

## Sheet: All protein IDs Males
Accession	Description	ΣCoverage	Σ# Proteins	Σ# Unique Peptides	Σ# Peptides	Σ# PSMs	# AAs	MW [kDa]	calc. pI	# PSM 1M_1	# PSM 1M_2	# PSM 1M_3	# PSM 3M_1	# PSM 3M_2	# PSM 3M_3	# PSM 4M_1	# PSM 4M_2	# PSM 4M_3	# PSM 6M_1	# PSM 6M_2	# PSM 6M_3
Q6WQT5	Toposome OS=Paracentrotus lividus PE=2 SV=1 - [Q6WQT5_PARLI]	64.71	1	66	94	2306	1343	152.827	6.55127	348	223	336	106	119	147	8	31	34	330	314	310
P11833	Tubulin beta chain OS=Paracentrotus lividus PE=2 SV=1 - [TBB_PARLI]	84.12	1	3	37	1121	447	50.019	4.83057	42	49	30	77	73	120	167	144	111	100	100	108
W4XHC0	Uncharacterized protein OS=Strongylocentrotus purpuratus GN=Sp-Btub1 PE=3 SV=1 - [W4XHC0_STRPU]	75.39	2	2	36	1110	447	50.0841	4.83057	42	49	30	77	73	118	166	143	112	97	97	106
W4YEV4	Uncharacterized protein OS=Strongylocentrotus purpuratus GN=Sp-Tubb2a PE=3 SV=1 - [W4YEV4_STRPU]	58.82	1	2	26	753	374	42.1463	4.84326							110	99	80		59	75
E9L088	Beta-tubulin (Fragment) OS=Paracentrotus lividus PE=2 SV=1 - [E9L088_PARLI]	65.99	8	4	25	695	444	49.2052	4.98291	34	40	29	50	76	76	80	72	70	51	58	59
Q964G1	Vitellogenin OS=Pseudocentrotus depressus PE=2 SV=1 - [Q964G1_PSEDP]	16.98	1	5	29	596	1349	153.504	6.97607	94		101								75
Q3YL94	Major yolk protein OS=Mesocentrotus nudus GN=myp PE=2 SV=1 - [Q3YL94_MESNU]	16.6	1	5	28	591	1349	153.564	7.02002											76
W4YY90	Uncharacterized protein OS=Strongylocentrotus purpuratus GN=Sp-Tuba1c PE=3 SV=1 - [W4YY90_STRPU]	76.68	2	8	29	589	416	46.2639	5.08447	28	30	23	31	38	67	75	65	69	48	56	59
P19615	Major yolk protein OS=Strongylocentrotus purpuratus PE=1 SV=2 - [MYP_STRPU]	15.25	1	4	25	567	1357	153.92	7.25439	79			25		38
W4YJP3	Uncharacterized protein OS=Strongylocentrotus purpuratus GN=Sp-Btub8 PE=3 SV=1 - [W4YJP3_STRPU]	51.87	1	2	18	565	374	42.0681	4.84326								73
Q8WQY0	Toposome OS=Tripneustes gratilla PE=2 SV=2 - [Q8WQY0_TRIGR]	10.94	1	5	17	402	1344	153.896	6.48096		48	72							56	47
W4YTK0	Uncharacterized protein OS=Strongylocentrotus purpuratus PE=3 SV=1 - [W4YTK0_STRPU]	31.71	1	1	9	401	246	27.6147	8.68994	16	16		34	30	52						41
Q25117	ATP synthase subunit beta, mitochondrial OS=Hemicentrotus pulcherrimus PE=2 SV=1 - [ATPB_HEMPU]	52.39	4	7	20	388	523	56.0399	5.23682	15	25	10	26	27	36	55	57	49	32	29	27
W4XVG8	Uncharacterized protein OS=Strongylocentrotus purpuratus GN=Sp-Btub9 PE=4 SV=1 - [W4XVG8_STRPU]	22.05	1	1	13	365	458	51.2415	4.89404			9				60	48	42	32	34
P69004	Actin-15B OS=Strongylocentrotus franciscanus PE=2 SV=1 - [ACT2_STRFN]	68.35	14	6	23	354	376	41.7718	5.47803	15	13	17	15	18	33	37	38	41	36	42	49
W4XX23	Uncharacterized protein OS=Strongylocentrotus purpuratus GN=Sp-Atub8 PE=3 SV=1 - [W4XX23_STRPU]	32.74	1	1	15	346	452	50.2196	4.98291						42
P53464	Actin, cytoskeletal OS=Heliocidaris tuberculata PE=3 SV=1 - [ACTM_HELTB]	74.2	6	3	22	313	376	41.7348	5.47803	11	13	14	13	13	31	35	36	44			41
P18499	Actin, cytoskeletal 3B OS=Strongylocentrotus purpuratus GN=CYIIIB PE=2 SV=1 - [ACTF_STRPU]	58.51	4	1	19	293	376	41.8048	5.38916							31	33
W4Y969	Uncharacterized protein OS=Strongylocentrotus purpuratus GN=Sp-Actph6 PE=3 SV=1 - [W4Y969_STRPU]	53.72	4	2	19	292	376	41.828	5.47803		9		12	14	27	32		37		33	41
W4XL64	Uncharacterized protein OS=Strongylocentrotus purpuratus GN=Sp-Tuba2 PE=3 SV=1 - [W4XL64_STRPU]	37.06	1	2	14	283	394	44.2778	5.10986				15
W4XXR8	Uncharacterized protein (Fragment) OS=Strongylocentrotus purpuratus PE=4 SV=1 - [W4XXR8_STRPU]	80	16	3	8	282	80	9.22502	9.71533	11	25	6	18	35	15	33	26	22	22	45	24
W4ZBK1	Histone H4 (Fragment) OS=Strongylocentrotus purpuratus GN=Sp-EhH4_68 PE=3 SV=1 - [W4ZBK1_STRPU]	77.22	20	1	13	280	79	8.88989	10.3306	8	14	8	14	31	28	41	34	30	21	31	20
W4ZD41	Uncharacterized protein OS=Strongylocentrotus purpuratus GN=Sp-Act_5 PE=3 SV=1 - [W4ZD41_STRPU]	63.56	3	8	20	271	376	41.8049	5.47803	11	13	8	12	14	22	33	39	36	20	27	36
Q6PTM9	ATP synthase subunit beta (Fragment) OS=Eucidaris tribuloides PE=2 SV=1 - [Q6PTM9_EUCTR]	54.57	1	2	15	270	427	45.8278	5.0083	14	20		21	22	27	36	38	36		18
W4XFC5	Histone H4 OS=Strongylocentrotus purpuratus GN=Sp-EhH4_3 PE=3 SV=1 - [W4XFC5_STRPU]	54.37	7	2	12	265	103	11.3784	11.1948	8	14	8	14	31	28	41				29
W4ZKG2	Uncharacterized protein OS=Strongylocentrotus purpuratus GN=Sp-Vtgn3 PE=4 SV=1 - [W4ZKG2_STRPU]	4.61	1	14	24	224	5406	614.594	8.26514	34	30	32	15	22	11				28	30	22
P12431	Actin, muscle OS=Strongylocentrotus purpuratus PE=3 SV=1 - [ACTM_STRPU]	40.37	3	1	15	216	374	41.5256	6.25244		6
W4YP78	ATP synthase subunit alpha OS=Strongylocentrotus purpuratus GN=Sp-Atp5a1 PE=3 SV=1 - [W4YP78_STRPU]	42.86	2	24	24	211	581	63.2202	8.99756	5	13	1	15	17	23	43	28	36	13	9	8
W4XN33	Uncharacterized protein OS=Strongylocentrotus purpuratus GN=Sp-Slc25a5 PE=3 SV=1 - [W4XN33_STRPU]	44.15	1	8	13	181	299	32.7192	9.84717	7	9	3	21	13	13	37	30	15	10	9	14
P02292	Histone H2B.3, sperm OS=Parechinus angulosus PE=1 SV=2 - [H2BS3_PARAN]	44.3	4	2	9	166	149	16.5091	11.9858	4	7		4		20	27	22	18	17	20	17
W4YA10	Histone H2A OS=Strongylocentrotus purpuratus GN=Sp-Lhh2ae PE=3 SV=1 - [W4YA10_STRPU]	60.8	4	5	8	165	125	13.3455	11.0923	11	19	7	13		16			12		15
P18294	Creatine kinase, flagellar OS=Strongylocentrotus purpuratus PE=1 SV=1 - [KCRF_STRPU]	22.83	2	8	17	156	1174	130.786	6.32861	6	8		17	18	22	30	22	17	2	5	9
P02290	Histone H2B.1, sperm OS=Parechinus angulosus PE=1 SV=2 - [H2BS1_PARAN]	41.38	2	1	8	156	145	16.1348	11.7368	4	7		4	8	17	23	20	18	18	19	15
W4ZKG3	Uncharacterized protein OS=Strongylocentrotus purpuratus GN=Sp-Apob_2 PE=4 SV=1 - [W4ZKG3_STRPU]	9.31	1	4	14	151	1805	202.849	6.53662	26	21		12
W4ZL30	Uncharacterized protein OS=Strongylocentrotus purpuratus GN=Sp-Btub7 PE=3 SV=1 - [W4ZL30_STRPU]	13.96	1	1	4	140	351	39.1306	4.69092		6		10		15	20	22	14
W4ZCC9	Uncharacterized protein OS=Strongylocentrotus purpuratus GN=Sp-Atp1a3 PE=3 SV=1 - [W4ZCC9_STRPU]	19.63	2	16	16	134	983	108.036	5.16064	10	7	2	17	11	19	15	14	16	5	8	10
P16065	Speract receptor OS=Strongylocentrotus purpuratus PE=2 SV=1 - [GCY_STRPU]	13.96	3	1	13	132	1125	126.177	5.18604	12	12	1	8	15	6	36	17	14	4	4	3
P39057	Dynein beta chain, ciliary OS=Heliocidaris crassispina PE=1 SV=1 - [DYHC_HELCR]	11.89	20	12	35	130	4466	511.457	5.36377	3	10		20	19	19	21	19	15		3	1
W4XCE0	Uncharacterized protein OS=Strongylocentrotus purpuratus GN=Sp-Btub2_1 PE=3 SV=1 - [W4XCE0_STRPU]	16.29	1	2	7	129	448	50.2391	4.79248	5		4		7
W4XHR0	Uncharacterized protein OS=Strongylocentrotus purpuratus GN=Sp-Ckmt2 PE=3 SV=1 - [W4XHR0_STRPU]	30.68	1	9	10	122	427	47.1446	6.41748	3	5		15	12	15	26	16	14	6	6	4
P23098	Dynein beta chain, ciliary OS=Tripneustes gratilla PE=1 SV=1 - [DYHC_TRIGR]	9.43	20	8	29	115	4466	511.456	5.35107	3					18					3	1
W4ZKD5	Histone H4 OS=Strongylocentrotus purpuratus GN=Sp-EhH4_80 PE=3 SV=1 - [W4ZKD5_STRPU]	36.89	2	3	7	103	103	11.3473	10.8579	3	3		7	12	8	14	9	14	10	13	10
W4ZLH8	Uncharacterized protein OS=Strongylocentrotus purpuratus GN=Sp-Axndhc9h PE=4 SV=1 - [W4ZLH8_STRPU]	8.44	21	6	26	102	4466	511.054	5.32568	3	9		14	15		16	17			3	1
W4YHV1	Uncharacterized protein OS=Strongylocentrotus purpuratus GN=Sp-Ckm PE=3 SV=1 - [W4YHV1_STRPU]	15.18	1	3	11	101	1120	125.029	7.04932							17	15	10	2
W4YS38	Malate dehydrogenase OS=Strongylocentrotus purpuratus GN=Sp-Mdh2 PE=3 SV=1 - [W4YS38_STRPU]	29.81	1	7	7	97	322	33.4722	5.35107	4	7	2	9	7	11	18	14	12	5	5	3
W4YFX5	Uncharacterized protein OS=Strongylocentrotus purpuratus GN=Sp-Slc25a4 PE=3 SV=1 - [W4YFX5_STRPU]	28.48	1	3	8	96	302	33.3214	9.74463		3		11	8	9	20	18	6
P16890	Late histone H2B.L4 (Fragment) OS=Strongylocentrotus purpuratus PE=1 SV=1 - [H2BL4_STRPU]	54.21	10	2	7	93	107	11.9934	10.3599	4	1	5	4	5	10	13	11	12		12	9
Q27750	Histone H2B.2, sperm OS=Psammechinus miliaris PE=1 SV=3 - [H2BS2_PSAMI]	37.06	3	1	7	91	143	15.7687	11.854						13
D3VNG8	Citrate synthase OS=Psammechinus miliaris GN=cs PE=2 SV=1 - [D3VNG8_PSAMI]	39.22	2	6	12	90	464	51.3831	6.29053	3	9		9	10	14	12	14	7	4	4	4
P16886	Late histone H2A.L3 OS=Strongylocentrotus purpuratus PE=1 SV=2 - [H2AL_STRPU]	59.52	3	2	5	89	126	13.4426	11.2534	4	8	4	6	10	10	6	10	7	8	9	7
W4ZLH7	Uncharacterized protein OS=Strongylocentrotus purpuratus GN=Sp-Axndhc8h PE=4 SV=1 - [W4ZLH7_STRPU]	6.79	26	22	23	77	4592	521.633	6.03662	2	7		21	15	5	10	7	9			1
W4Z7I3	Citrate synthase OS=Strongylocentrotus purpuratus GN=Sp-Cs PE=3 SV=1 - [W4Z7I3_STRPU]	23.18	1	1	8	74	453	50.4987	6.65381				7	7	13	12		7		4	4
W4XYN5	Uncharacterized protein OS=Strongylocentrotus purpuratus GN=Sp-Htpalpha PE=3 SV=1 - [W4XYN5_STRPU]	18.61	2	9	9	71	634	68.2391	8.30908		4		11	9	8	15	11	8	2	3
Q27748	Histone H3 OS=Paracentrotus lividus GN=h3.3 PE=2 SV=1 - [Q27748_PARLI]	45.59	1	1	6	70	136	15.3325	11.2681	5	4	2	2	9	6	9	8	8	4	8	5
P05932	Calmodulin-beta (Fragment) OS=Arbacia punctulata PE=2 SV=1 - [CALMB_ARBPU]	61.59	6	4	7	68	138	15.5543	4.28467	1	1	1	3	4	6	10	11	13	4	5	9
W4ZGC9	Uncharacterized protein OS=Strongylocentrotus purpuratus GN=Sp-Vdac2_1 PE=4 SV=1 - [W4ZGC9_STRPU]	33.57	1	8	8	66	283	30.3793	6.81494	2	4	1	6	8	10	10	9	7	4	2	3
Q27669	Guanylate cyclase OS=Hemicentrotus pulcherrimus PE=2 SV=1 - [Q27669_HEMPU]	14.22	5	1	14	65	1125	126.465	5.13525	3				3	3	28	12	12			2
H1ACK9	Apolipoprotein B-like protein (Fragment) OS=Strongylocentrotus intermedius GN=apoB PE=2 SV=1 - [H1ACK9_STRIE]	12.26	1	1	4	65	522	59.0934	5.47803											6	4
Q6PTM8	Catalase (Fragment) OS=Eucidaris tribuloides PE=2 SV=1 - [Q6PTM8_EUCTR]	23.86	1	1	4	63	264	29.9379	8.03076	7	4	8	8	5	7	1	2	3	8	6	4
Q25381	Actin, muscle (Fragment) OS=Lytechinus pictus PE=3 SV=1 - [ACTM_LYTPI]	62.21	1	2	8	62	172	19.2856	5.63037									13
W4YDE0	Adenosylhomocysteinase OS=Strongylocentrotus purpuratus GN=Sp-Ahcy PE=3 SV=1 - [W4YDE0_STRPU]	35.96	1	12	12	62	431	47.4909	6.31592	7	6	4	11	8	8	2	5	2	1	4	4
W4Y0E3	Uncharacterized protein OS=Strongylocentrotus purpuratus GN=Sp-Hsp701A PE=3 SV=1 - [W4Y0E3_STRPU]	31.76	15	11	16	61	658	71.7293	5.30029	1	2	7	12	11	13	2	7	4		1	1
Q76LB7	Calmodulin OS=Strongylocentrotus intermedius GN=CaM PE=2 SV=1 - [Q76LB7_STRIE]	53.02	5	1	4	59	149	16.7998	4.22119	1	1	1	3			10				5	9
W4ZCA1	Uncharacterized protein OS=Strongylocentrotus purpuratus GN=Sp-Spag6 PE=4 SV=1 - [W4ZCA1_STRPU]	40.55	1	11	11	57	508	55.1121	6.37939	3	5		11	7	8	9	8	5			1
W4Z3W3	Uncharacterized protein OS=Strongylocentrotus purpuratus GN=Sp-Srcr197 PE=4 SV=1 - [W4Z3W3_STRPU]	13.54	3	4	5	55	421	47.0522	5.92236	2			3	4	7	10	13	8	2	1	5
W4XK99	Uncharacterized protein OS=Strongylocentrotus purpuratus GN=Sp-14-3-3e PE=3 SV=1 - [W4XK99_STRPU]	16.99	2	2	5	53	259	29.6208	4.89404	2	4	3	6	7	10	3	5	6		4	3
W4YB92	Uncharacterized protein OS=Strongylocentrotus purpuratus PE=4 SV=1 - [W4YB92_STRPU]	27.86	1	8	8	53	280	31.7521	7.02002	2	2	2	7	6	5	7	7	6	1	4	4
W4YPA7	Uncharacterized protein OS=Strongylocentrotus purpuratus GN=Sp-Fmn/Abp PE=4 SV=1 - [W4YPA7_STRPU]	8.61	1	17	17	47	2602	279.102	6.11279	8	5	11	5	1	3	1		2	2	4	5
W4XA87	Catalase OS=Strongylocentrotus purpuratus GN=Sp-Cat PE=3 SV=1 - [W4XA87_STRPU]	22.02	1	3	5	46	495	56.2671	7.13721	6	3	9	6		5		2	1	5	3	4
P08991	Histone H2A.V (Fragment) OS=Strongylocentrotus purpuratus GN=H2A.F/Z PE=1 SV=1 - [H2AV_STRPU]	47.2	2	2	4	45	125	13.1564	10.5796	2	7	1	4	8	4	4		5
W4YUC0	Uncharacterized protein OS=Strongylocentrotus purpuratus GN=Sp-Nvll_1 PE=4 SV=1 - [W4YUC0_STRPU]	11.84	1	7	7	45	777	86.9432	5.14795	3	4	4	7	5	9	1	5	5		1	1
Q0GU39	Betaine homocysteine methyltransferase (Fragment) OS=Paracentrotus lividus GN=BHMT PE=2 SV=1 - [Q0GU39_PARLI]	26.51	1	5	7	44	381	42.1659	6.40479	5	5	6	6	5	8		1	1	3	1	3
Q6PTP2	Catalase (Fragment) OS=Encope michelini PE=2 SV=1 - [Q6PTP2_ENCMI]	17.8	2	2	5	44	264	30.1779	7.6499	6	4	6	6	4				3			2
W4ZHP8	Uncharacterized protein OS=Strongylocentrotus purpuratus GN=Sp-Idh3a PE=3 SV=1 - [W4ZHP8_STRPU]	18.64	1	4	4	42	381	41.5217	5.5415	5	5		8	7	7	3	2	3	1	1
W4Y2D9	Uncharacterized protein OS=Strongylocentrotus purpuratus GN=Sp-Slc25a3_2 PE=3 SV=1 - [W4Y2D9_STRPU]	37.92	1	9	9	41	356	39.093	8.98291	1	4	1	3	1	3	10	6	5	4	1	2
W4Z8Z5	Uncharacterized protein OS=Strongylocentrotus purpuratus PE=4 SV=1 - [W4Z8Z5_STRPU]	26.58	1	1	2	41	79	8.82943	6.26514							4		5
Q9U8P5	Guanylate cyclase OS=Diadema setosum GN=DsPTGC04 PE=2 SV=1 - [Q9U8P5_DIASE]	9.14	1	2	9	41	1127	126.334	5.26221	4	4		1	3	3	13		6
W4XMI8	Uncharacterized protein OS=Strongylocentrotus purpuratus GN=Sp-Pacrg PE=4 SV=1 - [W4XMI8_STRPU]	22.03	2	4	4	40	236	26.5968	9.01221	2	1	1	3	2	6	6	7	4	3	2	3
O02414	Dynein light chain LC6, flagellar outer arm OS=Heliocidaris crassispina PE=3 SV=1 - [DYL1_HELCR]	51.69	2	4	4	40	89	10.3191	7.37158				8	2	6	7	7	6		2	2
Q27689	Histone H3 OS=Lytechinus pictus PE=3 SV=1 - [Q27689_LYTPI]	40.44	1	1	5	37	136	15.4956	11.3706							6		7	3	5	3
D5H3J3	Ubiquitin OS=Psammechinus miliaris GN=ubiquitin PE=2 SV=1 - [D5H3J3_PSAMI]	36.72	6	4	4	36	128	14.699	9.83252	4	1	4		2	3	1	6	7	2	5	1
W4YJT9	Uncharacterized protein OS=Strongylocentrotus purpuratus GN=Sp-Vtgn2 PE=4 SV=1 - [W4YJT9_STRPU]	2.05	3	5	6	36	3650	408.409	5.41455	3	2	9	2	4	2				3	6	5
W4YZ01	Uncharacterized protein OS=Strongylocentrotus purpuratus GN=Sp-Pmpcb PE=3 SV=1 - [W4YZ01_STRPU]	25.21	1	8	8	36	484	53.7297	6.1001		3		6	2	6	6	8	5
W4Y0E2	Uncharacterized protein OS=Strongylocentrotus purpuratus GN=Sp-Hsp701E PE=3 SV=1 - [W4Y0E2_STRPU]	20.49	9	3	8	34	659	71.8155	5.47803	1	3			8							1
W4Z340	Uncharacterized protein OS=Strongylocentrotus purpuratus GN=Sp-14-3-3_2 PE=3 SV=1 - [W4Z340_STRPU]	13.15	1	1	4	33	251	28.6855	4.97021			2	4	4	5	3	3	4		3	2
Q17064	Sp85 OS=Arbacia punctulata PE=2 SV=1 - [Q17064_ARBPU]	4.14	1	1	2	33	531	57.3778	4.89404				1	5	5	6	6	7			3
P04736	Late histone H2A.2.1 OS=Psammechinus miliaris PE=2 SV=2 - [H2A2_PSAMI]	31.45	1	1	3	30	124	13.1914	10.9165						4
W4Y5K3	Uncharacterized protein OS=Strongylocentrotus purpuratus PE=4 SV=1 - [W4Y5K3_STRPU]	32.82	2	4	4	30	195	22.845	9.81787	1	1		3	3	7	4	4	1	2	2	2
W4Z8A7	6-phosphogluconate dehydrogenase, decarboxylating OS=Strongylocentrotus purpuratus GN=Sp-Pgd PE=3 SV=1 - [W4Z8A7_STRPU]	11.07	1	4	4	30	488	53.4931	6.7417	6	5	6	5	7	1
Q25114	Regulatory subunit of cAMP-dependent histone kinase OS=Hemicentrotus pulcherrimus PE=2 SV=1 - [Q25114_HEMPU]	22.55	3	8	8	30	368	41.6536	4.79248				9	1	6	6	4	4
A8KR81	Cytochrome c oxidase subunit 2 OS=Strongylocentrotus droebachiensis GN=coii PE=3 SV=1 - [A8KR81_STRDR]	20.52	9	4	4	28	229	25.9981	4.37354		1		5	2	2	9	5	4
W4Y2X0	Uncharacterized protein OS=Strongylocentrotus purpuratus GN=Sp-My18Aputativehomolog PE=4 SV=1 - [W4Y2X0_STRPU]	7.44	1	7	12	28	1963	225.136	5.43994		1	4	1	1	5	2	7	5		2
P91791	Peptidyl-prolyl cis-trans isomerase OS=Hemicentrotus pulcherrimus PE=2 SV=1 - [PPIA_HEMPU]	14.02	1	2	2	28	164	17.6668	8.44092	1	2	1			2	7	4	6	1	2	2
Q6PTF1	Fructose-bisphosphate aldolase (Fragment) OS=Strongylocentrotus purpuratus PE=2 SV=1 - [Q6PTF1_STRPU]	10.15	5	1	1	25	197	21.6731	5.61768	2	2	2	2	2	3	1	2	2	3	1	3
W4XMJ4	Uncharacterized protein OS=Strongylocentrotus purpuratus GN=Sp-Bhmt_1 PE=4 SV=1 - [W4XMJ4_STRPU]	8.58	1	1	3	24	408	44.8783	6.53662	4		5	4							1	2
W4Y0Y6	Uncharacterized protein OS=Strongylocentrotus purpuratus GN=Sp-Acadvl PE=3 SV=1 - [W4Y0Y6_STRPU]	20.66	1	9	9	24	639	69.3522	6.94678		4		6	1	3	5	1	3	1
W4ZDG0	Clathrin heavy chain OS=Strongylocentrotus purpuratus GN=Sp-Cltc PE=3 SV=1 - [W4ZDG0_STRPU]	6.77	1	7	7	24	1668	190.306	5.47803	3	4	6	3	3	2				1	1	1
W4XMJ1	Uncharacterized protein OS=Strongylocentrotus purpuratus GN=Sp-Dnah3 PE=4 SV=1 - [W4XMJ1_STRPU]	1.44	21	3	4	24	4019	458.47	5.84619		1		5	2	4	4	4	3			1
Q66NB9	RNA-binding protein AUF1 (Fragment) OS=Paracentrotus lividus PE=2 SV=1 - [Q66NB9_PARLI]	26.69	2	7	7	24	296	31.0537	8.96826	2		2	5	6	6		2	1
E2S0A9	Glyceraldehyde-3-phosphate dehydrogenase (Fragment) OS=Pseudocentrotus depressus GN=GAPDH PE=2 SV=1 - [E2S0A9_PSEDP]	15.13	3	5	5	23	337	36.4454	7.76709	1	3	2	4	2	2	2	1	3			3
W4YBG3	Uncharacterized protein OS=Strongylocentrotus purpuratus GN=Sp-Sucla2 PE=3 SV=1 - [W4YBG3_STRPU]	15.71	1	5	5	23	452	49.0351	5.31299		2		6	3	6	3	2	1
W4Z437	Uncharacterized protein OS=Strongylocentrotus purpuratus GN=Sp-Uqcrc2 PE=3 SV=1 - [W4Z437_STRPU]	8.17	2	2	2	23	453	48.5243	7.26904	2	4		4	2	3	3	2	2		1
W4X9H8	Uncharacterized protein OS=Strongylocentrotus purpuratus GN=Sp-Atp5f1 PE=4 SV=1 - [W4X9H8_STRPU]	12.45	1	4	4	22	249	28.3336	9.37842		1		2	3	1	4	2	6	1	2
W4XYN4	Uncharacterized protein OS=Strongylocentrotus purpuratus GN=Sp-Hadhb PE=3 SV=1 - [W4XYN4_STRPU]	16.1	1	6	6	22	441	47.2291	8.70459				3	2	2	7	4	2	1	1
W4ZLH2	Uncharacterized protein OS=Strongylocentrotus purpuratus GN=Sp-Axndhc2h PE=4 SV=1 - [W4ZLH2_STRPU]	2.02	24	5	6	22	4458	509.479	6.354	1			5	2	3	4		3			1
C0KIF4	Uncharacterized protein OS=Strongylocentrotus purpuratus GN=Sp-Vasa PE=2 SV=1 - [C0KIF4_STRPU]	12.92	1	4	8	22	766	79.4748	5.99854	1			6	5	7		3
W4Z4A4	Uncharacterized protein OS=Strongylocentrotus purpuratus GN=Sp-Rps5 PE=3 SV=1 - [W4Z4A4_STRPU]	10.18	1	2	2	21	275	30.8031	9.18799	2	2	1	2	4	3		1	2		1	3
Q1KND2	Mitochondrial chaperonin Hsp56 OS=Paracentrotus lividus PE=3 SV=1 - [Q1KND2_PARLI]	14.43	3	5	5	21	582	62.0204	5.26221	2	4		4	3	2	4	1	1
Q99327	Myosin heavy chain (Fragment) OS=Lytechinus variegatus GN=MYH PE=2 SV=1 - [Q99327_LYTVA]	19.67	1	3	8	21	488	55.9908	4.97021			6	1		3		5	3			1
W4Y536	Uncharacterized protein (Fragment) OS=Strongylocentrotus purpuratus GN=Sp-Ef2 PE=4 SV=1 - [W4Y536_STRPU]	8.99	1	4	7	21	845	94.7114	7.28369				6	2	5		5	2		1
W4XDX6	Uncharacterized protein OS=Strongylocentrotus purpuratus GN=Sp-Airc PE=4 SV=1 - [W4XDX6_STRPU]	12.18	1	4	4	20	427	47.5006	7.73779	2	2		5	5	3	1	2
Q26648	Tektin-B1 OS=Strongylocentrotus purpuratus PE=1 SV=1 - [TKB1_STRPU]	20.25	2	7	7	20	400	46.1193	5.50342				3	3	3	4	4	3
W4Y3V9	Uncharacterized protein OS=Strongylocentrotus purpuratus PE=4 SV=1 - [W4Y3V9_STRPU]	31.3	1	1	2	19	131	14.7801	4.99561						2			3
W4YF40	Uncharacterized protein (Fragment) OS=Strongylocentrotus purpuratus GN=Sp-Ogdh PE=4 SV=1 - [W4YF40_STRPU]	12.83	1	6	6	19	725	82.4752	6.58057		2		3	2	1	7	2	2
W4ZLI0	Uncharacterized protein OS=Strongylocentrotus purpuratus GN=Sp-Axndhc12h PE=4 SV=1 - [W4ZLI0_STRPU]	1.6	23	3	4	19	3935	447.437	5.56689				4	2	3	4					1
W4XH68	Uncharacterized protein OS=Strongylocentrotus purpuratus GN=Sp-Slc12a4 PE=4 SV=1 - [W4XH68_STRPU]	7.2	1	4	4	18	792	85.9451	5.5415	1			3	3	5	2	2	2
W4XVR3	Uncharacterized protein OS=Strongylocentrotus purpuratus GN=Sp-Armc4-2 PE=4 SV=1 - [W4XVR3_STRPU]	8.35	2	5	5	18	850	93.5447	6.23975		4		5	5	1	1	1	1
Q9U8R3	Elongation factor 1-alpha OS=Heliocidaris crassispina GN=AcEFP PE=2 SV=1 - [Q9U8R3_HELCR]	10.82	8	1	5	18	462	50.7475	9.0415	1		3	2	2	5		1	1		1	2
O46178	Radial spokehead OS=Strongylocentrotus purpuratus PE=2 SV=1 - [O46178_STRPU]	7.43	2	3	3	17	552	62.6849	4.24658				3	2	3	2	3	2	1		1
W4ZLH9	Uncharacterized protein OS=Strongylocentrotus purpuratus GN=Sp-Axndhc10h PE=4 SV=1 - [W4ZLH9_STRPU]	0.98	21	3	4	17	4592	525.722	5.77002						4	4	4				1
W4ZLH6	Uncharacterized protein (Fragment) OS=Strongylocentrotus purpuratus GN=Sp-Axndhc7h PE=4 SV=1 - [W4ZLH6_STRPU]	0.85	22	2	3	17	3982	453.706	5.75732		2			1	3						1
W4XG03	Uncharacterized protein OS=Strongylocentrotus purpuratus GN=Sp-Rab10l PE=4 SV=1 - [W4XG03_STRPU]	11.45	2	2	2	17	166	18.5252	6.56592	3	3	2	4	5
A3KLJ5	Eukaryotic initiation factor 4a OS=Strongylocentrotus purpuratus GN=eif4a PE=2 SV=1 - [A3KLJ5_STRPU]	14.08	2	4	4	16	426	48.2475	5.18604	2	2	1	2	2	2	1	1	1		1	1
W4XM53	Uncharacterized protein OS=Strongylocentrotus purpuratus GN=Sp-Prep PE=4 SV=1 - [W4XM53_STRPU]	2.07	1	1	1	16	482	54.9269	5.03369		1					3	2	3	1	3	3
W4XYP1	Uncharacterized protein OS=Strongylocentrotus purpuratus GN=Sp-Hsp702A PE=3 SV=1 - [W4XYP1_STRPU]	3.31	3	1	2	16	664	73.5983	4.97021	1				3	3		2				2
W4ZE98	Uncharacterized protein OS=Strongylocentrotus purpuratus PE=4 SV=1 - [W4ZE98_STRPU]	15.38	1	1	1	16	104	11.7901	7.43018	1			4	3	2	2	3	1
P02256	Histone H1, gonadal OS=Parechinus angulosus PE=1 SV=1 - [H1_PARAN]	11.29	3	3	3	16	248	26.3709	12.5425	3			2	3		1	3	3			1
E2S0A8	Elongation factor 1-alpha (Fragment) OS=Pseudocentrotus depressus GN=EEF1A PE=2 SV=1 - [E2S0A8_PSEDP]	10	8	1	5	16	450	49.0857	9.1001	1		3			5		1	1		1	2
W4YDC1	Uncharacterized protein OS=Strongylocentrotus purpuratus GN=Sp-Etfa_1 PE=4 SV=1 - [W4YDC1_STRPU]	32.47	2	3	3	16	154	16.4263	5.24951		6		4	5	1
W4XSB0	Galectin OS=Strongylocentrotus purpuratus GN=Sp-Gal/lec3 PE=4 SV=1 - [W4XSB0_STRPU]	8.24	1	2	2	15	267	30.0563	9.21729	1	1	1	4			1		1	2	2	2
Q25115	Catalytic subunit of cAMP-dependent histone kinase OS=Hemicentrotus pulcherrimus PE=2 SV=2 - [Q25115_HEMPU]	19.89	3	5	5	15	352	40.588	8.57275				5	1	3	2	1	3
Q26630	33 kDa inner dynein arm light chain, axonemal OS=Strongylocentrotus purpuratus PE=1 SV=1 - [IDLC_STRPU]	18.08	1	5	5	15	260	29.7136	9.11475				3	2		5	1	4
W4XI99	Uncharacterized protein OS=Strongylocentrotus purpuratus GN=Sp-Wdr16 PE=4 SV=1 - [W4XI99_STRPU]	5.67	2	3	3	14	635	70.3173	7.98682	1	2			1	4	3	1	2
W4ZL00	Uncharacterized protein OS=Strongylocentrotus purpuratus GN=Sp-Atp5d PE=3 SV=1 - [W4ZL00_STRPU]	17.34	1	2	2	14	173	18.5932	5.5415				1	1	4	1	2	3		1	1
C0KIF2	Vasa OS=Eucidaris tribuloides PE=2 SV=1 - [C0KIF2_EUCTR]	13.05	1	2	6	14	498	54.535	6.75635	1			3	4
W4Z2C7	T-complex protein 1 subunit alpha OS=Strongylocentrotus purpuratus GN=Sp-Tcp1_1 PE=3 SV=1 - [W4Z2C7_STRPU]	7.84	1	2	2	14	561	60.0585	6.55127	2	3	1	4	2	1					1
W4Z3B0	Uncharacterized protein OS=Strongylocentrotus purpuratus GN=Sp-Rps4 PE=4 SV=1 - [W4Z3B0_STRPU]	11.65	1	3	3	14	249	28.1403	10.3892	2	1	2	2	2	2					1	2
W4ZL44	Uncharacterized protein OS=Strongylocentrotus purpuratus GN=Sp-Gpd1 PE=3 SV=1 - [W4ZL44_STRPU]	15.36	1	3	3	14	358	39.4172	5.47803	2	3	4	3	2
W4XMA0	Uncharacterized protein OS=Strongylocentrotus purpuratus GN=Sp-Fat1L PE=4 SV=1 - [W4XMA0_STRPU]	2.79	1	1	1	13	358	39.8345	7.62061				2	2	2	2	2	3
W4XQZ8	Uncharacterized protein OS=Strongylocentrotus purpuratus GN=Sp-Aco2 PE=4 SV=1 - [W4XQZ8_STRPU]	7.28	1	3	3	13	783	84.1805	5.74463				1	2	4	2	2	2
W4Y4Q1	Uncharacterized protein OS=Strongylocentrotus purpuratus GN=Sp-Ddx3Y PE=4 SV=1 - [W4Y4Q1_STRPU]	11.62	1	4	5	13	628	68.329	9.29053				3	3	7
W4YB86	Glutamate dehydrogenase (Fragment) OS=Strongylocentrotus purpuratus GN=Sp-Glud1_1 PE=3 SV=1 - [W4YB86_STRPU]	17.07	1	2	5	13	416	46.2376	8.44092	1	3			1		5	2
W4YBL0	Uncharacterized protein OS=Strongylocentrotus purpuratus GN=Sp-Atp5l PE=4 SV=1 - [W4YBL0_STRPU]	13.71	1	2	2	13	124	13.5982	9.36377				1	1	1	4	3	2			1
W4YV36	Uncharacterized protein OS=Strongylocentrotus purpuratus GN=Sp-Cox5b PE=4 SV=1 - [W4YV36_STRPU]	10.94	1	2	2	13	128	14.2001	8.01611		1			1		3	2	3	1	1	1
W4ZG19	Uncharacterized protein OS=Strongylocentrotus purpuratus GN=Sp-Rpip1_1 PE=3 SV=1 - [W4ZG19_STRPU]	14.68	2	1	1	13	109	11.1484	4.36084		1		2	2	2	1	1	1		1	2
W4XEK3	Pyruvate kinase OS=Strongylocentrotus purpuratus GN=Sp-Pkm2 PE=3 SV=1 - [W4XEK3_STRPU]	7.68	1	4	4	13	495	54.4969	6.91748		1	2	2	1	4	1	1	1
W4ZB84	Uncharacterized protein (Fragment) OS=Strongylocentrotus purpuratus GN=Sp-C/Mycbp PE=4 SV=1 - [W4ZB84_STRPU]	28.79	1	3	3	13	132	14.8254	4.43701				1	2	1	4	3	2
W4X9Z1	Uncharacterized protein OS=Strongylocentrotus purpuratus GN=Sp-Hypp_1245 PE=4 SV=1 - [W4X9Z1_STRPU]	3.82	1	1	1	13	445	49.289	5.14795	1	3			1	1				4		3
W4XLR6	Uncharacterized protein OS=Strongylocentrotus purpuratus PE=4 SV=1 - [W4XLR6_STRPU]	13.28	1	2	2	13	128	13.66	7.13721	1	2	1	1	3						3	2
W4XCS8	ATP synthase-coupling factor 6, mitochondrial OS=Strongylocentrotus purpuratus GN=Sp-Atp5j PE=3 SV=1 - [W4XCS8_STRPU]	31.62	1	3	3	12	117	12.8958	9.81787						4	2	3	3
W4XZA6	Uncharacterized protein OS=Strongylocentrotus purpuratus GN=Sp-Tektin1-1 PE=4 SV=1 - [W4XZA6_STRPU]	8.27	2	4	4	12	423	48.8315	6.85889		1		3	2	2	3		1
W4Y5V8	Annexin OS=Strongylocentrotus purpuratus GN=Sp-Anxn PE=3 SV=1 - [W4Y5V8_STRPU]	8.18	1	2	2	12	318	34.8439	6.88818	1	1	2	1	2	1	1			1	1	1
W4YK93	Uncharacterized protein OS=Strongylocentrotus purpuratus GN=Sp-Ndufs7 PE=3 SV=1 - [W4YK93_STRPU]	16.67	1	1	1	12	162	17.9642	9.84717	2	2		2	2	1	1		1		1
W4Z8H3	Uncharacterized protein OS=Strongylocentrotus purpuratus GN=Sp-Cox5a PE=4 SV=1 - [W4Z8H3_STRPU]	35.57	1	6	6	12	149	16.8867	5.38916		1		2	1		3	3	2
W4ZI36	Glutamate dehydrogenase OS=Strongylocentrotus purpuratus GN=Sp-Glud1 PE=3 SV=1 - [W4ZI36_STRPU]	13.32	1	1	4	12	413	45.2655	7.47412	1			2			4	3	2
Q7M470	Guanidino kinase Mi-CK (Fragment) OS=Psammechinus miliaris PE=1 SV=1 - [Q7M470_PSAMI]	79.17	1	1	1	12	24	2.63425	6.25244				2	1	2	3	1	1		1	1
Q6TXM2	Flagellar protofilament ribbon protein rib74 OS=Strongylocentrotus purpuratus GN=Sp-Efhc1 PE=2 SV=1 - [Q6TXM2_STRPU]	5.89	1	3	3	11	645	73.9861	6.22705						2	4	2	2	1
W4Y6H9	Uncharacterized protein OS=Strongylocentrotus purpuratus GN=Sp-Sdha PE=4 SV=1 - [W4Y6H9_STRPU]	4.32	2	1	2	11	579	63.0488	5.71924		2		2	2	1	1	2	1
E2FIA9	Translation elongation factor 2 (Fragment) OS=Sphaerechinus granularis PE=2 SV=1 - [E2FIA9_SPHGR]	7.38	1	3	6	11	826	91.9378	7.1665					2	2
W4YV73	Uncharacterized protein OS=Strongylocentrotus purpuratus GN=Sp-Cry2 PE=4 SV=1 - [W4YV73_STRPU]	16.03	1	5	5	11	524	60.296	9.01221	2	1	1			2				1	3	1
W4ZBA8	Uncharacterized protein OS=Strongylocentrotus purpuratus PE=4 SV=1 - [W4ZBA8_STRPU]	8.96	2	1	1	11	134	14.8665	7.72314	1	1		2	1	2		1	1		1	1
W4ZEE8	Uncharacterized protein OS=Strongylocentrotus purpuratus GN=Sp-Rps23 PE=3 SV=1 - [W4ZEE8_STRPU]	7.59	1	1	1	11	145	16.0258	10.6675	2	2	2		1	2						2
W4X9N3	Uncharacterized protein OS=Strongylocentrotus purpuratus GN=Sp-Atp5c1 PE=3 SV=1 - [W4X9N3_STRPU]	21.98	1	4	4	10	273	30.2815	8.19189		2		1	1	1	2	1	2
W4Z513	Uncharacterized protein OS=Strongylocentrotus purpuratus GN=Sp-Ran PE=4 SV=1 - [W4Z513_STRPU]	11.16	1	2	2	10	224	25.574	7.41553				3	2	2	1	1	1
W4Z6Z2	Uncharacterized protein OS=Strongylocentrotus purpuratus PE=4 SV=1 - [W4Z6Z2_STRPU]	10.09	1	1	1	10	109	11.9841	7.97217				1	1	1	3	1	2	1
Q8T3T1	Major yolk protein (Fragment) OS=Lytechinus variegatus PE=2 SV=1 - [Q8T3T1_LYTVA]	2.89	1	1	3	10	762	86.6559	7.75244	2									6
W4XR42	Uncharacterized protein OS=Strongylocentrotus purpuratus GN=Sp-Rack PE=4 SV=1 - [W4XR42_STRPU]	10.69	1	3	3	10	318	35.2685	7.6499		2		2	4	2
W4XF48	Uncharacterized protein OS=Strongylocentrotus purpuratus GN=Sp-Atpif1L PE=4 SV=1 - [W4XF48_STRPU]	10.19	1	1	1	9	108	11.866	7.63525						2	3	1	3
W4XHM9	Uncharacterized protein OS=Strongylocentrotus purpuratus GN=Sp-Aldh9a1 PE=4 SV=1 - [W4XHM9_STRPU]	14.81	1	3	3	9	378	40.9364	5.32568	3		1	2		2					1
W4XXZ1	Peptidyl-prolyl cis-trans isomerase OS=Strongylocentrotus purpuratus GN=Sp-Pdpi(cyclophilin)L7 PE=3 SV=1 - [W4XXZ1_STRPU]	10.1	1	2	2	9	198	21.3272	7.35693					1			1
W4YV42	Uncharacterized protein OS=Strongylocentrotus purpuratus GN=Sp-Flot1 PE=4 SV=1 - [W4YV42_STRPU]	9.33	1	3	3	9	461	51.3964	7.91357	1	1		1	3	2			1
W4XI95	Uncharacterized protein OS=Strongylocentrotus purpuratus GN=Sp-Pp2asB55 PE=4 SV=1 - [W4XI95_STRPU]	6.17	1	1	1	9	227	26.201	6.40479		1	1		2	2		1	1			1
W4YFE4	Uncharacterized protein OS=Strongylocentrotus purpuratus GN=Sp-Cox4i1 PE=4 SV=1 - [W4YFE4_STRPU]	33.95	1	4	4	9	162	18.6745	9.37842				2				3	4
W4YWW2	Uncharacterized protein OS=Strongylocentrotus purpuratus GN=Sp-Hsp902a1 PE=4 SV=1 - [W4YWW2_STRPU]	12.16	1	5	5	9	510	59.435	5.18604				3		2		1	2			1
O76538	Thymosin beta OS=Strongylocentrotus purpuratus PE=4 SV=1 - [O76538_STRPU]	36.59	3	2	2	9	41	4.59535	5.31299										2	3	4
W4XXN9	Uncharacterized protein OS=Strongylocentrotus purpuratus PE=4 SV=1 - [W4XXN9_STRPU]	6.86	3	2	2	8	277	30.9172	4.33545				1	1	4	2
W4Y4X2	Uncharacterized protein OS=Strongylocentrotus purpuratus GN=Sp-Ak7 PE=4 SV=1 - [W4Y4X2_STRPU]	2.26	1	1	1	8	708	81.1824	4.93213		1		2	2	2			1
W4YC76	Uncharacterized protein OS=Strongylocentrotus purpuratus GN=Sp-Atp5h PE=4 SV=1 - [W4YC76_STRPU]	8.66	1	1	1	8	127	14.7214	5.60498				2	2	1	1	1	1
W4YHM9	Aspartate aminotransferase OS=Strongylocentrotus purpuratus GN=Sp-Got2_1 PE=3 SV=1 - [W4YHM9_STRPU]	22.51	2	5	5	8	391	43.4027	7.63525		1		2		3	2
W4YIJ3	Uncharacterized protein OS=Strongylocentrotus purpuratus GN=Sp-Calpn PE=4 SV=1 - [W4YIJ3_STRPU]	10.39	1	2	2	8	510	56.2398	8.93896			1			1	2	2	1			1
W4YSB8	Uncharacterized protein OS=Strongylocentrotus purpuratus GN=Sp-Moesin PE=4 SV=1 - [W4YSB8_STRPU]	6.94	2	3	3	8	605	70.4715	5.38916		1		3	1	1						2
W4ZFH9	Uncharacterized protein OS=Strongylocentrotus purpuratus GN=Sp-Dci PE=4 SV=1 - [W4ZFH9_STRPU]	4.39	1	1	1	8	296	33.3429	7.21045				2		1	2		2	1
M1F4Y6	Superoxide dismutase OS=Strongylocentrotus droebachiensis PE=2 SV=1 - [M1F4Y6_STRDR]	6.25	2	2	2	8	224	24.5554	6.60986		1				2	3	1			1
W4XQT8	Uncharacterized protein OS=Strongylocentrotus purpuratus GN=Sp-Rap1 PE=4 SV=1 - [W4XQT8_STRPU]	6.38	1	1	1	8	188	21.2239	7.73779			2	2	1	1		1	1
W4YSS9	40S ribosomal protein S8 OS=Strongylocentrotus purpuratus GN=Sp-Rps8 PE=3 SV=1 - [W4YSS9_STRPU]	7.34	1	1	1	8	177	20.2131	10.8286	1	1	1		1	2		1			1
Q308S5	Sarco/endoplasmic reticulum calcium transporting ATPase OS=Strongylocentrotus purpuratus GN=Sp-Serca_1 PE=2 SV=1 - [Q308S5_STRPU]	1.27	1	1	1	8	1022	111.814	5.26221	2	2		2	1			1
W4YYJ5	Uncharacterized protein OS=Strongylocentrotus purpuratus GN=Sp-Actinin PE=4 SV=1 - [W4YYJ5_STRPU]	1.22	1	1	1	8	899	103.602	5.31299	2	1	1		1	2					1
W4Z0M9	Uncharacterized protein OS=Strongylocentrotus purpuratus GN=Sp-Ccdc81 PE=4 SV=1 - [W4Z0M9_STRPU]	7.33	1	4	4	8	696	79.5026	8.45557	1	1		1	2	1			2
W4YTA0	Uncharacterized protein OS=Strongylocentrotus purpuratus GN=Sp-Naga PE=4 SV=1 - [W4YTA0_STRPU]	4.39	1	1	1	8	456	51.5647	5.37646	1	2	3		2
W4ZC86	Uncharacterized protein OS=Strongylocentrotus purpuratus GN=Sp-Calseq PE=3 SV=1 - [W4ZC86_STRPU]	9.73	2	3	3	8	401	44.3297	5.14795	2		2		3	1
W4XS75	Uncharacterized protein OS=Strongylocentrotus purpuratus GN=Sp-Gabarap PE=3 SV=1 - [W4XS75_STRPU]	15.74	1	1	1	8	108	12.7688	9.5249	2	2	1	1	2
W4Y861	Uncharacterized protein OS=Strongylocentrotus purpuratus PE=4 SV=1 - [W4Y861_STRPU]	20.83	2	2	2	7	120	13.3216	4.67822				2	1	1	1	2
W4Y8I6	Uncharacterized protein OS=Strongylocentrotus purpuratus GN=Sp-rsp3h PE=4 SV=1 - [W4Y8I6_STRPU]	7.56	1	2	2	7	397	45.1439	4.75439						1	1	2	3
W4Z3R1	Uncharacterized protein OS=Strongylocentrotus purpuratus GN=Sp-Ndufa9 PE=4 SV=1 - [W4Z3R1_STRPU]	8.13	1	2	2	7	369	41.5456	9.20264		1		1			2	1	2
W4ZBG8	Uncharacterized protein OS=Strongylocentrotus purpuratus PE=4 SV=1 - [W4ZBG8_STRPU]	21.4	1	4	4	7	243	27.71	5.47803				1		1	3	1	1
W4ZCQ5	Uncharacterized protein OS=Strongylocentrotus purpuratus PE=4 SV=1 - [W4ZCQ5_STRPU]	6.27	1	2	2	7	287	30.7188	4.25928				1	1	1	1		2			1
I3PLS7	Bindin (Fragment) OS=Pseudoboletia indiana PE=4 SV=1 - [I3PLS7_9ECHN]	13.16	217	1	1	7	114	11.6665	4.4624				2	1		1	1	1			1
W4XMJ7	Uncharacterized protein OS=Strongylocentrotus purpuratus GN=Sp-Map1aph PE=4 SV=1 - [W4XMJ7_STRPU]	0.72	1	1	1	7	2081	225.213	4.56396	1		3							2	1
W4YFM9	Uncharacterized protein OS=Strongylocentrotus purpuratus PE=4 SV=1 - [W4YFM9_STRPU]	8	12	2	2	7	225	24.7298	5.10986				1			3	1		1	1
W4XGB8	Uncharacterized protein OS=Strongylocentrotus purpuratus GN=Sp-Unk_30 PE=4 SV=1 - [W4XGB8_STRPU]	8.29	1	1	1	7	205	22.2285	4.18311				2	2	2		1
W4YA34	Uncharacterized protein OS=Strongylocentrotus purpuratus GN=Sp-Imp PE=4 SV=1 - [W4YA34_STRPU]	11.39	1	5	5	7	562	61.2859	9.27588				2	1	2		1	1
W4YUQ9	Uncharacterized protein OS=Strongylocentrotus purpuratus GN=Sp-Hnrpr PE=4 SV=1 - [W4YUQ9_STRPU]	10.03	1	5	5	7	638	70.5616	8.1626				1	3	3
O44229	Outer arm dynein light chain 4 OS=Heliocidaris crassispina PE=4 SV=1 - [O44229_HELCR]	16.67	2	2	2	7	108	12.4509	5.2876		2			1	1		1	2
Q4VY61	Translation elongation factor 1B gamma subunit OS=Strongylocentrotus purpuratus GN=eef1G PE=2 SV=1 - [Q4VY61_STRPU]	5.18	2	2	2	7	425	48.6464	5.80811		1		1	1	2		1			1
P33095	40S ribosomal protein S15a OS=Strongylocentrotus purpuratus GN=RPS15A PE=2 SV=3 - [RS15A_STRPU]	6.92	2	1	1	7	130	14.8007	9.72998				2	1	2		1				1
P50891	40S ribosomal protein S15a OS=Paracentrotus lividus GN=RPS15A PE=2 SV=2 - [RS15A_PARLI]	18.46	1	2	2	7	130	14.7408	9.72998				3	1	3
W4XD89	Uncharacterized protein OS=Strongylocentrotus purpuratus GN=Sp-Pr65a PE=4 SV=1 - [W4XD89_STRPU]	3.43	1	1	1	7	467	51.8567	5.09717	1	1	1	1	2	1
W4YAB0	Malate dehydrogenase OS=Strongylocentrotus purpuratus GN=Sp-Mdh1 PE=3 SV=1 - [W4YAB0_STRPU]	11.04	2	2	2	7	335	36.1735	6.771	1	1	1	2	2
W4YDK4	Uncharacterized protein OS=Strongylocentrotus purpuratus GN=Sp-Rps28 PE=3 SV=1 - [W4YDK4_STRPU]	21.5	1	2	2	7	107	12.1255	9.48096				3	2	2
W4XL52	Uncharacterized protein OS=Strongylocentrotus purpuratus GN=Sp-Cox6b1 PE=4 SV=1 - [W4XL52_STRPU]	10.67	1	1	1	6	75	8.97011	7.57666							3	2	1
W4XPV5	Uncharacterized protein OS=Strongylocentrotus purpuratus PE=4 SV=1 - [W4XPV5_STRPU]	12.56	1	2	2	6	207	23.415	5.46533				1	1		2	1	1
W4YZ69	Uncharacterized protein OS=Strongylocentrotus purpuratus PE=4 SV=1 - [W4YZ69_STRPU]	15.6	2	2	2	6	141	15.8131	9.23193				1			2	1	2
W4Z1L5	Nucleoside diphosphate kinase OS=Strongylocentrotus purpuratus GN=Sp-Nme7 PE=3 SV=1 - [W4Z1L5_STRPU]	8.16	1	2	2	6	380	42.8269	6.26514		2					1	1	2
W4ZDZ4	Uncharacterized protein OS=Strongylocentrotus purpuratus GN=Sp-Adh3 PE=3 SV=1 - [W4ZDZ4_STRPU]	7.43	1	1	1	6	377	40.2413	7.09326	2		2	1	1
W4ZJM1	Uncharacterized protein OS=Strongylocentrotus purpuratus GN=Sp-Uqcrb_1 PE=4 SV=1 - [W4ZJM1_STRPU]	9.43	2	1	1	6	106	12.5446	8.96826				2	1	1	1		1
W4Y3Q0	Uncharacterized protein OS=Strongylocentrotus purpuratus PE=4 SV=1 - [W4Y3Q0_STRPU]	13.1	1	1	1	6	84	9.72218	9.15869	2				1			2				1
W4Y8Q1	Uncharacterized protein OS=Strongylocentrotus purpuratus GN=Sp-Rab5l PE=3 SV=1 - [W4Y8Q1_STRPU]	11.57	2	2	2	6	216	23.6069	8.1333	1		1	2	1	1
W4Z217	Uncharacterized protein OS=Strongylocentrotus purpuratus GN=Sp-Rps13 PE=3 SV=1 - [W4Z217_STRPU]	10.71	1	1	1	6	140	16.061	10.9458			1	1	2	2
W4XFY8	Uncharacterized protein OS=Strongylocentrotus purpuratus GN=Sp-Sec61a2 PE=3 SV=1 - [W4XFY8_STRPU]	7.95	2	2	2	6	541	59.6705	8.90967	1	1	1	1	2
W4XMW9	Uncharacterized protein OS=Strongylocentrotus purpuratus GN=Sp-Acsbg1 PE=4 SV=1 - [W4XMW9_STRPU]	4.83	1	1	1	6	745	82.7195	5.65576	1	2		2	1
W4XFY0	Uncharacterized protein OS=Strongylocentrotus purpuratus GN=Sp-Acadl PE=3 SV=1 - [W4XFY0_STRPU]	8.58	1	3	3	5	443	48.8883	5.93506							3	2
W4XKC0	Uncharacterized protein OS=Strongylocentrotus purpuratus GN=Sp-Psmc3_1 PE=4 SV=1 - [W4XKC0_STRPU]	12.63	2	3	3	5	388	43.051	4.88135				2	1	2
W4XKN6	Uncharacterized protein OS=Strongylocentrotus purpuratus GN=Sp-Srcr30 PE=4 SV=1 - [W4XKN6_STRPU]	2	4	1	1	5	549	59.7487	4.89404	2	1			1	1
W4XNA1	Uncharacterized protein OS=Strongylocentrotus purpuratus PE=4 SV=1 - [W4XNA1_STRPU]	2.63	1	2	2	5	951	110.588	8.00146				3		2
W4XXA7	Uncharacterized protein OS=Strongylocentrotus purpuratus GN=Sp-Aco2_1 PE=4 SV=1 - [W4XXA7_STRPU]	15.7	1	2	2	5	172	18.4842	4.729				1	1		1					1
W4Y104	Uncharacterized protein OS=Strongylocentrotus purpuratus GN=Sp-Vtgn1 PE=4 SV=1 - [W4Y104_STRPU]	0.7	1	2	2	5	3265	365.541	6.53662	1	1	2									1
W4YD34	Uncharacterized protein OS=Strongylocentrotus purpuratus GN=Sp-Rps3 PE=3 SV=1 - [W4YD34_STRPU]	7.53	1	2	2	5	279	30.7322	9.68604				2	2							1
W4YYN5	Uncharacterized protein OS=Strongylocentrotus purpuratus PE=4 SV=1 - [W4YYN5_STRPU]	5.66	1	1	1	5	265	29.985	5.63037					1	2	1	1
W4Z186	Uncharacterized protein OS=Strongylocentrotus purpuratus PE=4 SV=1 - [W4Z186_STRPU]	10.87	2	1	1	5	184	21.4007	4.95752		1		2	2
W4Z414	Uncharacterized protein OS=Strongylocentrotus purpuratus PE=4 SV=1 - [W4Z414_STRPU]	14.46	1	1	1	5	83	9.20975	10.0815						1	2	1	1
W4Z5Q7	Uncharacterized protein OS=Strongylocentrotus purpuratus GN=Sp-Calpain PE=4 SV=1 - [W4Z5Q7_STRPU]	4.2	1	2	2	5	715	80.1359	5.84619	2	2			1
Q7Z2B5	Polycystic kidney disease protein 2 OS=Strongylocentrotus purpuratus GN=PKD2 PE=2 SV=1 - [Q7Z2B5_STRPU]	1.54	1	1	1	5	907	103.407	5.03369				2	1	2
W4ZKL4	Uncharacterized protein OS=Strongylocentrotus purpuratus GN=Sp-Cct4 PE=3 SV=1 - [W4ZKL4_STRPU]	7.03	1	2	2	5	441	47.0067	6.80029				3	2
W4XTU8	Uncharacterized protein OS=Strongylocentrotus purpuratus GN=Sp-Myh9/Myh10/Myh11 PE=4 SV=1 - [W4XTU8_STRPU]	3.03	1	2	2	5	692	79.2631	9.0708	1	2		1	1
W4YDI9	Uncharacterized protein OS=Strongylocentrotus purpuratus GN=Sp-Eno1 PE=3 SV=1 - [W4YDI9_STRPU]	10.17	1	1	4	5	413	44.6299	5.92236			2					1			1
W4YKX5	Transketolase OS=Strongylocentrotus purpuratus GN=Sp-Tkt PE=3 SV=1 - [W4YKX5_STRPU]	3.38	1	2	2	5	622	66.1167	6.37939				2	1	1		1
Q27747	Glutamine synthetase OS=Paracentrotus lividus GN=GS PE=2 SV=1 - [Q27747_PARLI]	19.18	1	4	4	5	365	41.0493	5.43994						5
Q868Z7	Heat shock protein gp96 OS=Strongylocentrotus purpuratus PE=2 SV=1 - [Q868Z7_STRPU]	4.59	2	3	3	5	806	92.2746	4.58936		1		1	2	1
W4XKV9	Proteasome subunit alpha type OS=Strongylocentrotus purpuratus GN=Sp-Psma4 PE=3 SV=1 - [W4XKV9_STRPU]	4	1	1	1	5	250	27.6724	8.55811	1			1	1				1		1
W4Z0R6	Uncharacterized protein OS=Strongylocentrotus purpuratus GN=Sp-Uba1 PE=3 SV=1 - [W4Z0R6_STRPU]	2.09	1	1	1	5	1054	117.5	5.65576	2			1	2
W4XV29	Uncharacterized protein OS=Strongylocentrotus purpuratus GN=Sp-Aldh2_1 PE=3 SV=1 - [W4XV29_STRPU]	4.05	1	1	1	5	568	61.6403	6.75635	2	2			1
W4YDJ0	Uncharacterized protein OS=Strongylocentrotus purpuratus GN=Sp-Eno3 PE=4 SV=1 - [W4YDJ0_STRPU]	6.54	1	1	3	5	489	53.9497	7.2251			1	2	1						1
W4YUG2	Uncharacterized protein OS=Strongylocentrotus purpuratus GN=Sp-Rab2 PE=3 SV=1 - [W4YUG2_STRPU]	20.75	1	3	3	5	212	23.6859	6.68311	2		1			2
O77402	EF-1 alfa (Fragment) OS=Sphaerechinus granularis PE=2 SV=1 - [O77402_SPHGR]	3.95	1	2	2	5	228	24.9351	9.37842				3	1	1
W4XCF0	Uncharacterized protein (Fragment) OS=Strongylocentrotus purpuratus PE=4 SV=1 - [W4XCF0_STRPU]	27.78	2	1	1	5	54	5.91615	8.66064	1			2	1	1
D2KHB2	F0-ATPase region 6 (Fragment) OS=Paracentrotus gaimardi PE=4 SV=1 - [D2KHB2_9ECHO]	7.32	8	1	1	4	123	13.8212	7.23975		1			1		1	1
W4XB95	Uncharacterized protein OS=Strongylocentrotus purpuratus GN=Sp-Pp1_1 PE=4 SV=1 - [W4XB95_STRPU]	26.74	3	2	2	4	172	19.9839	6.78564				1		1	2
W4XDQ6	Uncharacterized protein OS=Strongylocentrotus purpuratus GN=Sp-Anp32bL PE=4 SV=1 - [W4XDQ6_STRPU]	7.99	1	3	3	4	313	35.6125	3.89111						1		2	1
W4XN05	Uncharacterized protein OS=Strongylocentrotus purpuratus GN=Sp-Gdi1 PE=4 SV=1 - [W4XN05_STRPU]	4.95	1	2	2	4	444	48.9957	5.2749	4
W4XSD0	Uncharacterized protein OS=Strongylocentrotus purpuratus PE=4 SV=1 - [W4XSD0_STRPU]	18.64	1	2	2	4	118	13.3538	8.48486						2	1		1
W4Y163	Uncharacterized protein OS=Strongylocentrotus purpuratus GN=Sp-Efhc2 PE=4 SV=1 - [W4Y163_STRPU]	6.4	2	3	3	4	609	70.3463	7.63525						1	2		1
W4Y4L0	Uncharacterized protein OS=Strongylocentrotus purpuratus GN=Sp-Cycs PE=3 SV=1 - [W4Y4L0_STRPU]	6.78	2	1	1	4	118	13.1587	9.42236				1			1	1	1
W4YEK5	Uncharacterized protein OS=Strongylocentrotus purpuratus PE=4 SV=1 - [W4YEK5_STRPU]	6.37	1	1	1	4	251	27.2235	9.78857				1		2			1
W4YTE5	Uncharacterized protein OS=Strongylocentrotus purpuratus GN=Sp-Rab7 PE=3 SV=1 - [W4YTE5_STRPU]	18.05	1	3	3	4	205	23.0534	5.74463				1		2				1
W4Z1P7	Uncharacterized protein OS=Strongylocentrotus purpuratus GN=Sp-Capk PE=4 SV=1 - [W4Z1P7_STRPU]	5.41	1	1	1	4	333	37.515	5.2749				1	2	1
W4Z638	Uncharacterized protein OS=Strongylocentrotus purpuratus GN=Sp-Fam166b PE=4 SV=1 - [W4Z638_STRPU]	2.54	1	1	1	4	355	40.0481	9.56885							1	1	2
W4ZBF5	Uncharacterized protein OS=Strongylocentrotus purpuratus GN=Sp-Cct5 PE=3 SV=1 - [W4ZBF5_STRPU]	4.64	1	2	2	4	539	59.2488	6.13818				1	1	1						1
W4ZDU8	Uncharacterized protein OS=Strongylocentrotus purpuratus GN=Sp-Atic PE=4 SV=1 - [W4ZDU8_STRPU]	4.73	1	2	2	4	592	64.3148	6.59521				2	1				1
Q8T8P0	Testis potassium dependent sodium/calcium exchanger OS=Strongylocentrotus purpuratus GN=Sp-Nckx PE=2 SV=1 - [Q8T8P0_STRPU]	1.38	1	1	1	4	652	71.9159	6.03662						1	2		1
Q9GPA8	Seawi OS=Strongylocentrotus purpuratus PE=2 SV=1 - [Q9GPA8_STRPU]	2.34	3	2	2	4	854	96.6607	9.37842				1		2		1
Q16960	Dynein intermediate chain 3, ciliary OS=Heliocidaris crassispina PE=2 SV=1 - [DYI3_HELCR]	10.72	3	3	3	4	597	68.1817	5.08447				1	1	1	1
W4YD32	Uncharacterized protein OS=Strongylocentrotus purpuratus GN=Sp-Npepps PE=4 SV=1 - [W4YD32_STRPU]	4.09	2	2	2	4	831	93.0763	5.33838				2		2
W4Z0J4	Structural maintenance of chromosomes protein OS=Strongylocentrotus purpuratus GN=Sp-Smc1L1 PE=3 SV=1 - [W4Z0J4_STRPU]	1.12	1	1	1	4	1247	143.152	7.41553				2	1	1
W4X9T4	Uncharacterized protein OS=Strongylocentrotus purpuratus GN=Sp-tropmy1 PE=4 SV=1 - [W4X9T4_STRPU]	16.12	1	3	3	4	242	27.8631	4.81787				1		2		1
W4XJC0	Uncharacterized protein OS=Strongylocentrotus purpuratus GN=Sp-Arf4/5 PE=3 SV=1 - [W4XJC0_STRPU]	14.04	4	2	2	4	178	19.7472	5.37646				2				2
W4ZB68	Uncharacterized protein OS=Strongylocentrotus purpuratus GN=Sp-Suclg1 PE=3 SV=1 - [W4ZB68_STRPU]	9.06	1	2	2	4	309	31.7561	6.21436		1		1				1	1
W4ZIB8	Proteasome subunit beta type OS=Strongylocentrotus purpuratus GN=Sp-Psma2 PE=3 SV=1 - [W4ZIB8_STRPU]	7.06	1	2	2	4	255	28.2439	6.40479				1	1	1			1
W4Y6L8	Uncharacterized protein OS=Strongylocentrotus purpuratus GN=Sp-Ap PE=4 SV=1 - [W4Y6L8_STRPU]	11.94	1	2	2	4	201	21.5986	6.63916	2					2
W4YMK8	Uncharacterized protein (Fragment) OS=Strongylocentrotus purpuratus GN=Sp-Ppa1 PE=4 SV=1 - [W4YMK8_STRPU]	7.41	1	2	2	4	297	33.3426	5.36377				2		2
W4Z332	Uncharacterized protein OS=Strongylocentrotus purpuratus GN=Sp-Tpx PE=4 SV=1 - [W4Z332_STRPU]	4.55	1	1	1	4	264	28.9597	6.12549				1	2	1
W4Y604	Uncharacterized protein OS=Strongylocentrotus purpuratus GN=Sp-Rps18_1 PE=3 SV=1 - [W4Y604_STRPU]	15.08	2	2	2	4	126	14.7368	10.3013					2	2
P38980	40S ribosomal protein SA OS=Tripneustes gratilla PE=2 SV=1 - [RSSA_TRIGR]	10.44	2	3	3	4	316	34.5031	4.94482				1	2							1
W4ZFW5	Uncharacterized protein OS=Strongylocentrotus purpuratus GN=Sp-Qpc PE=4 SV=1 - [W4ZFW5_STRPU]	29.27	1	1	1	4	82	9.34589	10.228		4
A9LYL4	Putative flotillin (Fragment) OS=Heliocidaris erythrogramma PE=2 SV=1 - [A9LYL4_HELER]	9.03	5	2	2	3	310	34.3466	4.93213				1		1		1
W4XF17	Uncharacterized protein OS=Strongylocentrotus purpuratus GN=Sp-Ccdc151L PE=4 SV=1 - [W4XF17_STRPU]	2.92	1	1	1	3	479	56.3109	9.23193							2	1
W4Y0G0	Uncharacterized protein OS=Strongylocentrotus purpuratus GN=Sp-Sdhd PE=4 SV=1 - [W4Y0G0_STRPU]	4.73	1	1	1	3	148	16.2423	8.76318							2	1
W4Y6M2	Uncharacterized protein OS=Strongylocentrotus purpuratus GN=Sp-Ndufs3_1 PE=3 SV=1 - [W4Y6M2_STRPU]	25.53	3	2	2	3	141	16.7304	5.04639					1		1	1
W4Y7J3	Uncharacterized protein OS=Strongylocentrotus purpuratus GN=Sp-Spcaph PE=4 SV=1 - [W4Y7J3_STRPU]	0.46	1	1	1	3	2384	274.626	5.05908		1	2
W4Y818	Uncharacterized protein OS=Strongylocentrotus purpuratus GN=Sp-Ap1cfi2 PE=4 SV=1 - [W4Y818_STRPU]	2.83	2	1	1	3	459	51.5219	7.35693					1	2
W4YGI4	Uncharacterized protein OS=Strongylocentrotus purpuratus GN=Sp-Prxdxn PE=4 SV=1 - [W4YGI4_STRPU]	6.04	1	1	1	3	182	20.5155	6.99072							1		1			1
W4YVV1	Uncharacterized protein OS=Strongylocentrotus purpuratus GN=Sp-Etfb PE=4 SV=1 - [W4YVV1_STRPU]	9.84	1	2	2	3	254	27.7887	5.60498				1	1		1
W4YYV9	Uncharacterized protein OS=Strongylocentrotus purpuratus GN=Sp-Acadl_1 PE=4 SV=1 - [W4YYV9_STRPU]	3.45	1	1	1	3	521	57.6658	8.1626							1	1	1
W4Z7B1	Uncharacterized protein OS=Strongylocentrotus purpuratus PE=4 SV=1 - [W4Z7B1_STRPU]	6.72	1	1	1	3	134	14.5165	10.7114				1	1	1
W4ZBQ3	Uncharacterized protein OS=Strongylocentrotus purpuratus GN=Sp-Cand1_1 PE=4 SV=1 - [W4ZBQ3_STRPU]	1.33	1	1	1	3	977	108.235	5.30029	1				1	1
W4ZCC6	Uncharacterized protein OS=Strongylocentrotus purpuratus GN=Sp-Ndusf8 PE=3 SV=1 - [W4ZCC6_STRPU]	5.74	1	1	1	3	209	23.7057	6.34131							2	1
W4ZHB7	Uncharacterized protein OS=Strongylocentrotus purpuratus GN=Sp-Rib43A PE=4 SV=1 - [W4ZHB7_STRPU]	6.07	1	2	2	3	379	45.0554	5.47803							1	2
Q16959	Dynein intermediate chain 2, ciliary OS=Heliocidaris crassispina PE=2 SV=1 - [DYI2_HELCR]	4.84	1	1	2	3	702	79.0888	6.04932				1	1		1
W4ZFB1	Uncharacterized protein OS=Strongylocentrotus purpuratus PE=4 SV=1 - [W4ZFB1_STRPU]	16.33	1	2	2	3	98	11.1046	5.12256						2			1
W4ZJK6	Uncharacterized protein OS=Strongylocentrotus purpuratus PE=4 SV=1 - [W4ZJK6_STRPU]	3.64	2	1	1	3	247	27.3707	6.21436						1		1	1
U3TC65	Cytochrome b (Fragment) OS=Mesocentrotus nudus GN=Cytb PE=4 SV=1 - [U3TC65_MESNU]	4.86	54	1	1	3	185	20.7287	7.88428						1		1			1
W4XAK0	Uncharacterized protein OS=Strongylocentrotus purpuratus GN=Sp-Rpl6 PE=4 SV=1 - [W4XAK0_STRPU]	15.26	1	2	2	3	249	28.9328	10.3745			1	1	1
W4XS92	Uncharacterized protein OS=Strongylocentrotus purpuratus GN=Sp-Hypp_1651 PE=4 SV=1 - [W4XS92_STRPU]	5.06	1	1	1	3	534	61.0893	8.38232		1								1	1
W4Y8I5	Uncharacterized protein OS=Strongylocentrotus purpuratus GN=Sp-Parp4l PE=4 SV=1 - [W4Y8I5_STRPU]	1.15	1	1	1	3	433	47.7753	7.53271			2									1
W4Z9H5	Uncharacterized protein OS=Strongylocentrotus purpuratus PE=4 SV=1 - [W4Z9H5_STRPU]	14.93	1	1	1	3	67	7.49575	9.90576		1		1		1
W4Z7R9	Annexin OS=Strongylocentrotus purpuratus GN=Sp-Anxa7_1 PE=3 SV=1 - [W4Z7R9_STRPU]	5.92	1	2	2	3	321	35.3146	4.62744				1	1	1
W4YAV4	Uncharacterized protein OS=Strongylocentrotus purpuratus GN=Sp-Acsl1 PE=4 SV=1 - [W4YAV4_STRPU]	2.73	1	1	1	3	660	73.3981	5.8208	2	1
W4Z5W0	Uncharacterized protein OS=Strongylocentrotus purpuratus GN=Sp-Rps25 PE=4 SV=1 - [W4Z5W0_STRPU]	14.91	1	2	2	3	114	12.7923	10.3599				1	1	1
W4XHR1	Uncharacterized protein OS=Strongylocentrotus purpuratus GN=Sp-Cul1 PE=3 SV=1 - [W4XHR1_STRPU]	1.69	1	1	1	3	770	89.0203	8.1333		1			2
W4Y1K7	Uncharacterized protein OS=Strongylocentrotus purpuratus GN=Sp-Vha26 PE=3 SV=1 - [W4Y1K7_STRPU]	9.65	1	1	1	3	228	26.4196	7.63525		1			1	1
W4XG11	Uncharacterized protein OS=Strongylocentrotus purpuratus GN=Sp-ElavL PE=4 SV=1 - [W4XG11_STRPU]	4.54	1	1	1	3	507	56.6394	9.17334				1		2
W4YBH3	Proteasome subunit alpha type OS=Strongylocentrotus purpuratus GN=Sp-Psma6 PE=3 SV=1 - [W4YBH3_STRPU]	13.84	1	2	2	3	224	24.9374	5.92236				1	1	1
W4YVH9	Uncharacterized protein OS=Strongylocentrotus purpuratus PE=4 SV=1 - [W4YVH9_STRPU]	7.35	1	1	1	3	245	26.9363	5.30029				2	1
A3EYY6	Tetrameric potassium-selective cyclic nucleotide gated channel OS=Strongylocentrotus purpuratus PE=2 SV=1 - [A3EYY6_STRPU]	1.07	3	2	2	2	2238	253.272	6.48096				1			1
W4XBG4	Uncharacterized protein OS=Strongylocentrotus purpuratus GN=Sp-Hypp_1283 PE=4 SV=1 - [W4XBG4_STRPU]	2.67	1	1	1	2	450	55.3439	5.18604				1						1
W4XL47	Uncharacterized protein OS=Strongylocentrotus purpuratus GN=Sp-NclL_2 PE=4 SV=1 - [W4XL47_STRPU]	2.16	1	1	1	2	371	39.573	5.68115						1		1
W4XPU9	Uncharacterized protein OS=Strongylocentrotus purpuratus GN=Sp-Heatr5 PE=4 SV=1 - [W4XPU9_STRPU]	0.93	3	1	2	2	1937	210.925	7.40088	1								1
W4XSM8	Uncharacterized protein (Fragment) OS=Strongylocentrotus purpuratus GN=Sp-Ndufs1 PE=4 SV=1 - [W4XSM8_STRPU]	7.02	2	2	2	2	413	45.4041	6.0874						1		1
W4XUP1	Uncharacterized protein OS=Strongylocentrotus purpuratus GN=Sp-Iqgap1_1 PE=4 SV=1 - [W4XUP1_STRPU]	5.06	1	1	1	2	435	50.3927	9.75928				2
W4XWZ8	Uncharacterized protein OS=Strongylocentrotus purpuratus GN=Sp-Atp5o PE=3 SV=1 - [W4XWZ8_STRPU]	7.59	1	2	2	2	158	17.4133	9.51025	1						1
W4Y4J2	Uncharacterized protein OS=Strongylocentrotus purpuratus GN=Sp-Ccdc49 PE=4 SV=1 - [W4Y4J2_STRPU]	1.39	2	1	1	2	504	60.5271	10.1987				1	1
W4Y5S7	Uncharacterized protein OS=Strongylocentrotus purpuratus GN=Sp-Rpl7a PE=4 SV=1 - [W4Y5S7_STRPU]	9.43	1	2	2	2	265	30.4298	10.5942				1	1
W4Y6V1	Uncharacterized protein OS=Strongylocentrotus purpuratus GN=Sp-Tlr181 PE=4 SV=1 - [W4Y6V1_STRPU]	7.01	2	1	1	2	385	44.8971	7.26904		1						1
W4Y9Y0	Uncharacterized protein OS=Strongylocentrotus purpuratus GN=Sp-Dhrs1 PE=3 SV=1 - [W4Y9Y0_STRPU]	2.8	1	1	1	2	322	34.935	7.98682	2
W4YDP5	Uncharacterized protein OS=Strongylocentrotus purpuratus GN=Sp-C6orf165L PE=4 SV=1 - [W4YDP5_STRPU]	3.85	1	2	2	2	623	70.5555	6.65381		1					1
W4YEA2	Uncharacterized protein OS=Strongylocentrotus purpuratus GN=Sp-Ccdc19 PE=4 SV=1 - [W4YEA2_STRPU]	2.31	1	1	1	2	432	50.627	7.1958							1	1
W4YGS7	Uncharacterized protein OS=Strongylocentrotus purpuratus GN=Sp-Psmc6 PE=4 SV=1 - [W4YGS7_STRPU]	3.85	2	1	1	2	364	40.8904	6.81494				2
W4YL94	Uncharacterized protein OS=Strongylocentrotus purpuratus GN=Sp-Hsp40A PE=4 SV=1 - [W4YL94_STRPU]	6.65	2	2	2	2	316	35.3653	7.1665				1			1
W4YUK8	Uncharacterized protein OS=Strongylocentrotus purpuratus GN=Sp-Dyi2 PE=4 SV=1 - [W4YUK8_STRPU]	6.57	1	1	2	2	487	55.2731	5.8208							1	1
W4YW46	Uncharacterized protein OS=Strongylocentrotus purpuratus GN=Sp-UbcL PE=4 SV=1 - [W4YW46_STRPU]	0.59	1	1	1	2	1009	117.481	6.771					2
W4Z2B7	Uncharacterized protein OS=Strongylocentrotus purpuratus GN=Sp-Prps1 PE=4 SV=1 - [W4Z2B7_STRPU]	4.08	1	1	1	2	294	32.0836	7.1665				1		1
W4Z2Y1	Transaldolase OS=Strongylocentrotus purpuratus GN=Sp-Taldo1 PE=3 SV=1 - [W4Z2Y1_STRPU]	4.46	1	2	2	2	381	42.6797	4.55127					1						1
W4ZGP4	Uncharacterized protein OS=Strongylocentrotus purpuratus GN=Sp-Ccdc147 PE=4 SV=1 - [W4ZGP4_STRPU]	1.37	1	1	1	2	801	94.6201	8.1626							1	1
W4ZHG9	Uncharacterized protein OS=Strongylocentrotus purpuratus GN=Sp-Eb1ph PE=4 SV=1 - [W4ZHG9_STRPU]	5.97	1	1	1	2	201	21.9416	4.62744						2
W4ZIA7	Uncharacterized protein OS=Strongylocentrotus purpuratus GN=Sp-Dmc1 PE=4 SV=1 - [W4ZIA7_STRPU]	2.51	1	2	2	2	1237	134.56	5.24951		1			1
Q4VGX1	Soluble adenylyl cyclase OS=Strongylocentrotus purpuratus GN=Sp-Sac PE=2 SV=1 - [Q4VGX1_STRPU]	1.34	1	2	2	2	1868	209.62	7.00537		1						1
Q68BM1	Outer arm dynein binding protein OS=Heliocidaris crassispina GN=oad-bp58 PE=2 SV=2 - [Q68BM1_HELCR]	4.73	2	2	2	2	550	62.5623	4.94482							1		1
W4XSN8	Uncharacterized protein OS=Strongylocentrotus purpuratus GN=Sp-Copg2_1 PE=4 SV=1 - [W4XSN8_STRPU]	6.19	1	1	1	2	339	37.7275	8.55811	1			1
W4ZH61	Uncharacterized protein OS=Strongylocentrotus purpuratus GN=Sp-Mcl1 PE=4 SV=1 - [W4ZH61_STRPU]	0.41	1	1	1	2	4637	507.672	5.61768					2
W4XMB3	Uncharacterized protein OS=Strongylocentrotus purpuratus GN=Sp-Fubp1 PE=4 SV=1 - [W4XMB3_STRPU]	2.16	1	2	2	2	696	71.978	6.04932						1	1
W4YMH5	Uncharacterized protein OS=Strongylocentrotus purpuratus PE=4 SV=1 - [W4YMH5_STRPU]	5.88	1	1	1	2	170	19.1677	6.52197							2
W4ZCX1	Uncharacterized protein OS=Strongylocentrotus purpuratus GN=Sp-FcolI/II/IIIf PE=4 SV=1 - [W4ZCX1_STRPU]	2	3	2	2	2	3748	387.948	5.04639			1					1
D9IVF0	Glutathione peroxidase OS=Strongylocentrotus intermedius GN=GPX PE=2 SV=1 - [D9IVF0_STRIE]	5.05	2	1	1	2	218	24.1734	6.22705			1		1
W4XB80	Uncharacterized protein OS=Strongylocentrotus purpuratus GN=Sp-SnrpG PE=4 SV=1 - [W4XB80_STRPU]	18.18	1	1	1	2	77	8.66165	9.31982								1	1
W4XL43	Uncharacterized protein (Fragment) OS=Strongylocentrotus purpuratus GN=Sp-Cct6A_1 PE=4 SV=1 - [W4XL43_STRPU]	5.02	1	1	1	2	239	25.4872	5.66846				1				1
W4Y409	Uncharacterized protein OS=Strongylocentrotus purpuratus PE=4 SV=1 - [W4Y409_STRPU]	0.68	1	1	1	2	1322	147.456	6.46826				1				1
W4Y4X0	Uncharacterized protein OS=Strongylocentrotus purpuratus GN=Sp-Rab1 PE=3 SV=1 - [W4Y4X0_STRPU]	12.14	2	2	2	2	206	22.9124	5.43994		1						1
W4YK86	Uncharacterized protein OS=Strongylocentrotus purpuratus GN=Sp-Ptss4L PE=4 SV=1 - [W4YK86_STRPU]	5.98	1	1	1	2	301	33.9645	5.57959				1		1
W4YQQ9	Uncharacterized protein OS=Strongylocentrotus purpuratus GN=Sp-Psmb1 PE=4 SV=1 - [W4YQQ9_STRPU]	30.14	1	2	2	2	146	16.094	5.52881								1				1
W4XMR9	Uncharacterized protein OS=Strongylocentrotus purpuratus GN=Sp-Cct7 PE=3 SV=1 - [W4XMR9_STRPU]	1.83	1	1	1	2	545	59.7229	6.16357					1						1
W4XQ85	Uncharacterized protein OS=Strongylocentrotus purpuratus GN=Sp-Hmg2 PE=4 SV=1 - [W4XQ85_STRPU]	4.9	1	1	1	2	204	23.3225	9.53955						2
W4XUN5	Uncharacterized protein OS=Strongylocentrotus purpuratus GN=Sp-Wd66 PE=4 SV=1 - [W4XUN5_STRPU]	1.34	1	1	1	2	1266	139.11	4.56396						2
W4Y3A0	Uncharacterized protein OS=Strongylocentrotus purpuratus GN=Sp-Ttc16 PE=4 SV=1 - [W4Y3A0_STRPU]	2.31	1	1	1	2	607	69.3524	8.36768		1	1
W4ZCS5	Annexin OS=Strongylocentrotus purpuratus GN=Sp-Anxa7_2 PE=3 SV=1 - [W4ZCS5_STRPU]	4.78	2	2	2	2	565	59.2558	8.47021	1					1
W4XJ53	Uncharacterized protein OS=Strongylocentrotus purpuratus GN=Sp-Aldh5a1_2 PE=3 SV=1 - [W4XJ53_STRPU]	4.42	2	1	1	2	385	41.0209	7.57666			2
W4Z1B8	Uncharacterized protein OS=Strongylocentrotus purpuratus GN=Sp-PolypL_954 PE=4 SV=1 - [W4Z1B8_STRPU]	0.82	1	1	1	2	850	95.0393	8.48486										1	1
W4XNA8	Uncharacterized protein OS=Strongylocentrotus purpuratus GN=Sp-Calr PE=3 SV=1 - [W4XNA8_STRPU]	2.17	3	1	1	2	414	47.7849	4.23389	1		1
W4Y3Q1	Uncharacterized protein OS=Strongylocentrotus purpuratus GN=Sp-Ddx43 PE=4 SV=1 - [W4Y3Q1_STRPU]	2.87	1	1	1	2	593	66.6993	6.26514				1	1
W4Z553	Uncharacterized protein OS=Strongylocentrotus purpuratus PE=4 SV=1 - [W4Z553_STRPU]	8.91	1	1	1	2	202	23.433	8.86572			1								1
W4YYL8	Tubulin gamma chain OS=Strongylocentrotus purpuratus GN=Sp-Gtub2f PE=3 SV=1 - [W4YYL8_STRPU]	4.75	2	1	1	2	442	50.0105	6.48096				2
W4ZKD9	Uncharacterized protein OS=Strongylocentrotus purpuratus PE=4 SV=1 - [W4ZKD9_STRPU]	13.81	2	1	1	2	181	20.6765	4.94482					1	1
W4XFY6	Proteasome subunit alpha type OS=Strongylocentrotus purpuratus GN=Sp-Psma5 PE=3 SV=1 - [W4XFY6_STRPU]	8.71	1	2	2	2	241	26.3962	4.97021					2
W4XR11	Inosine-5'-monophosphate dehydrogenase OS=Strongylocentrotus purpuratus GN=Sp-Impdh2 PE=3 SV=1 - [W4XR11_STRPU]	3.88	1	1	1	2	644	69.4389	9.08545	1				1
W4YJQ4	Uncharacterized protein OS=Strongylocentrotus purpuratus GN=Sp-B3gtl PE=4 SV=1 - [W4YJQ4_STRPU]	2.67	1	1	1	2	450	51.1846	6.27783				1		1
W4ZBP0	Uncharacterized protein OS=Strongylocentrotus purpuratus GN=Sp-Klhl10 PE=4 SV=1 - [W4ZBP0_STRPU]	3.28	1	1	1	2	548	62.5247	5.33838			2
W4YRS2	Uncharacterized protein (Fragment) OS=Strongylocentrotus purpuratus GN=Sp-GbA3 PE=4 SV=1 - [W4YRS2_STRPU]	31.78	1	2	2	2	107	11.6725	4.80518	2
W4YTI3	Uncharacterized protein OS=Strongylocentrotus purpuratus PE=4 SV=1 - [W4YTI3_STRPU]	16.15	1	1	1	2	130	13.8653	8.95361	1		1
W4XD68	Uncharacterized protein OS=Strongylocentrotus purpuratus PE=4 SV=1 - [W4XD68_STRPU]	33.33	2	1	1	2	27	3.23787	11.4585		1			1
W4Z8N3	Uncharacterized protein OS=Strongylocentrotus purpuratus GN=Sp-Skp1 PE=4 SV=1 - [W4Z8N3_STRPU]	20.67	1	2	2	2	150	17.4103	4.52588		1		1
W4Z6C9	Uncharacterized protein OS=Strongylocentrotus purpuratus GN=Sp-Acad9 PE=4 SV=1 - [W4Z6C9_STRPU]	4.26	1	1	1	2	305	33.7864	8.47021		1		1
D2KHF0	F0-ATPase region 6 (Fragment) OS=Paracentrotus gaimardi PE=4 SV=1 - [D2KHF0_9ECHO]	7.32	1	1	1	2	123	13.8652	7.23975				1		1
W4XHD7	Uncharacterized protein OS=Strongylocentrotus purpuratus GN=Sp-Idh3g PE=3 SV=1 - [W4XHD7_STRPU]	2.72	1	1	1	2	405	43.9869	7.38623				1	1
W4XUK6	Uncharacterized protein OS=Strongylocentrotus purpuratus GN=Sp-Banf1 PE=4 SV=1 - [W4XUK6_STRPU]	13.19	1	1	1	2	91	10.2519	6.06201					2
A3RL54	Sperm-specific sodium proton exchanger OS=Strongylocentrotus purpuratus PE=2 SV=1 - [A3RL54_STRPU]	1.06	2	1	1	1	1325	146.478	6.48096									1
A5A3F7	BRCA2 (Fragment) OS=Strongylocentrotus purpuratus GN=brca2 PE=2 SV=2 - [A5A3F7_STRPU]	0.38	1	1	1	1	3978	432.785	5.96045											1
B0R1X5	Huntingtin (Fragment) OS=Strongylocentrotus purpuratus GN=hd PE=2 SV=1 - [B0R1X5_STRPU]	10.32	1	1	1	1	310	34.8717	7.10791							1
W4X9V4	Uncharacterized protein OS=Strongylocentrotus purpuratus GN=Sp-Epdmnrp2 PE=4 SV=1 - [W4X9V4_STRPU]	5.96	1	1	1	1	218	24.839	6.39209			1
W4XC17	Uncharacterized protein OS=Strongylocentrotus purpuratus GN=Sp-Ambra1L PE=4 SV=1 - [W4XC17_STRPU]	1.77	1	1	1	1	735	81.0664	5.18604							1
W4XG66	Uncharacterized protein OS=Strongylocentrotus purpuratus GN=Sp-Cyp4VL2 PE=3 SV=1 - [W4XG66_STRPU]	9.24	1	1	1	1	357	41.0647	5.45264	1
W4XGP3	Uncharacterized protein OS=Strongylocentrotus purpuratus GN=Sp-Phf3 PE=4 SV=1 - [W4XGP3_STRPU]	0.67	1	1	1	1	2374	266.099	6.21436				1
W4XL68	Uncharacterized protein OS=Strongylocentrotus purpuratus GN=Sp-C1orf9L PE=4 SV=1 - [W4XL68_STRPU]	1.14	1	1	1	1	1582	175.391	4.80518		1
W4XQY1	Uncharacterized protein OS=Strongylocentrotus purpuratus GN=Sp-Hypp_1607 PE=4 SV=1 - [W4XQY1_STRPU]	3.04	1	1	1	1	329	37.3004	9.05615			1
W4XUD3	Uncharacterized protein OS=Strongylocentrotus purpuratus GN=Sp-Vps35h PE=4 SV=1 - [W4XUD3_STRPU]	1.37	1	1	1	1	1096	125.312	5.24951		1
W4XUG9	Uncharacterized protein OS=Strongylocentrotus purpuratus GN=Sp-LrpL_4 PE=4 SV=1 - [W4XUG9_STRPU]	1.05	1	1	1	1	764	81.9279	4.53857			1
W4XV06	Uncharacterized protein OS=Strongylocentrotus purpuratus GN=Sp-Hadhsc PE=4 SV=1 - [W4XV06_STRPU]	3.77	1	1	1	1	292	31.5751	5.40186							1
W4XV48	Uncharacterized protein OS=Strongylocentrotus purpuratus GN=Sp-Nsf_1 PE=4 SV=1 - [W4XV48_STRPU]	4.05	3	1	1	1	346	38.3532	6.59521		1
W4XVR7	Uncharacterized protein OS=Strongylocentrotus purpuratus GN=Sp-EhH2b_25 PE=3 SV=1 - [W4XVR7_STRPU]	7.64	1	1	1	1	144	16.2958	10.7261								1
W4XX84	Uncharacterized protein OS=Strongylocentrotus purpuratus GN=Sp-Arl9/10 PE=4 SV=1 - [W4XX84_STRPU]	4.93	1	1	1	1	223	23.9726	6.80029							1
W4XXJ9	Uncharacterized protein OS=Strongylocentrotus purpuratus GN=Sp-Hypp_1769 PE=4 SV=1 - [W4XXJ9_STRPU]	2.61	2	1	1	1	536	61.1146	6.3667					1
W4Y8V6	Uncharacterized protein OS=Strongylocentrotus purpuratus GN=Sp-Hypp_672 PE=4 SV=1 - [W4Y8V6_STRPU]	1.4	1	1	1	1	926	105.123	5.51611					1
W4YAL6	Serine/threonine-protein phosphatase OS=Strongylocentrotus purpuratus GN=Sp-Pp1A PE=3 SV=1 - [W4YAL6_STRPU]	5.26	1	1	1	1	171	19.8602	6.88818						1
W4YDT3	Uncharacterized protein OS=Strongylocentrotus purpuratus GN=Sp-Acs13 PE=4 SV=1 - [W4YDT3_STRPU]	3.69	1	1	1	1	461	51.439	8.90967			1
W4YF36	Uncharacterized protein OS=Strongylocentrotus purpuratus GN=Sp-Klraq1 PE=4 SV=1 - [W4YF36_STRPU]	1.29	1	1	1	1	696	78.5996	6.97607							1
W4YFP8	Uncharacterized protein OS=Strongylocentrotus purpuratus GN=Sp-Phgdh PE=3 SV=1 - [W4YFP8_STRPU]	3.35	2	1	1	1	507	52.8408	7.6499					1
W4YG03	Uncharacterized protein OS=Strongylocentrotus purpuratus GN=Sp-Hypp_762 PE=4 SV=1 - [W4YG03_STRPU]	3.4	1	1	1	1	999	110.26	7.72314							1
W4YGZ6	Uncharacterized protein OS=Strongylocentrotus purpuratus GN=Sp-Sacs-2 PE=4 SV=1 - [W4YGZ6_STRPU]	3.1	1	1	1	1	1160	131.653	6.3667									1
W4YKE6	Uncharacterized protein OS=Strongylocentrotus purpuratus GN=Sp-Ccdc40-2 PE=4 SV=1 - [W4YKE6_STRPU]	1.17	2	1	1	1	1110	125.719	5.2876						1
W4YQ71	Uncharacterized protein OS=Strongylocentrotus purpuratus GN=Sp-Z116 PE=4 SV=1 - [W4YQ71_STRPU]	0.45	1	1	1	1	1562	175.277	6.7417				1
W4YQD1	Uncharacterized protein OS=Strongylocentrotus purpuratus GN=Sp-Apc PE=4 SV=1 - [W4YQD1_STRPU]	0.26	1	1	1	1	3410	368.233	7.48877			1
W4YQT7	Uncharacterized protein OS=Strongylocentrotus purpuratus GN=Sp-Sarmr9 PE=4 SV=1 - [W4YQT7_STRPU]	5.96	1	1	1	1	721	80.0765	7.1665					1
W4YTP1	Uncharacterized protein (Fragment) OS=Strongylocentrotus purpuratus GN=Sp-Abcb1_2 PE=4 SV=1 - [W4YTP1_STRPU]	3.26	4	1	1	1	307	33.0421	6.06201							1
W4YU64	Uncharacterized protein OS=Strongylocentrotus purpuratus GN=Sp-Hypp_155 PE=4 SV=1 - [W4YU64_STRPU]	1.07	1	1	1	1	1220	135.061	9.15869									1
W4YUM7	Uncharacterized protein OS=Strongylocentrotus purpuratus GN=Sp-Hydin_2 PE=4 SV=1 - [W4YUM7_STRPU]	0.6	1	1	1	1	5297	586.675	6.0874					1
W4YXM6	Uncharacterized protein OS=Strongylocentrotus purpuratus GN=Sp-Chrm3L_15 PE=3 SV=1 - [W4YXM6_STRPU]	1.98	1	1	1	1	404	45.5165	9.08545						1
W4YZM5	Uncharacterized protein OS=Strongylocentrotus purpuratus PE=4 SV=1 - [W4YZM5_STRPU]	4.55	1	1	1	1	198	22.2207	9.21729					1
W4YZP2	Uncharacterized protein OS=Strongylocentrotus purpuratus GN=Sp-Rps7 PE=4 SV=1 - [W4YZP2_STRPU]	4.08	1	1	1	1	196	22.2462	9.99365					1
W4Z012	Uncharacterized protein OS=Strongylocentrotus purpuratus PE=4 SV=1 - [W4Z012_STRPU]	4.06	1	1	1	1	197	22.3994	9.20264							1
W4Z4N8	Uncharacterized protein OS=Strongylocentrotus purpuratus GN=Sp-Nudt12-2 PE=4 SV=1 - [W4Z4N8_STRPU]	4.42	1	1	1	1	385	42.5106	7.85498					1
W4Z5M3	Uncharacterized protein OS=Strongylocentrotus purpuratus PE=4 SV=1 - [W4Z5M3_STRPU]	7.6	1	1	1	1	263	30.5965	9.27588	1
W4Z7E0	Uncharacterized protein OS=Strongylocentrotus purpuratus GN=Sp-Golga3 PE=4 SV=1 - [W4Z7E0_STRPU]	1.53	1	1	1	1	786	88.3308	5.68115					1
W4Z879	Uncharacterized protein OS=Strongylocentrotus purpuratus GN=Sp-Rnf31_1 PE=4 SV=1 - [W4Z879_STRPU]	2.11	1	1	1	1	426	49.0087	6.75635							1
W4Z9E3	Uncharacterized protein OS=Strongylocentrotus purpuratus PE=4 SV=1 - [W4Z9E3_STRPU]	4.12	1	1	1	1	243	28.1867	6.02393							1
W4ZAL5	Uncharacterized protein OS=Strongylocentrotus purpuratus GN=Sp-CholdhL PE=4 SV=1 - [W4ZAL5_STRPU]	1.95	1	1	1	1	1027	114.761	6.82959		1
W4ZBX3	Uncharacterized protein OS=Strongylocentrotus purpuratus GN=Sp-Brg1 PE=4 SV=1 - [W4ZBX3_STRPU]	0.69	1	1	1	1	2312	260.878	6.69775					1
W4ZD50	Uncharacterized protein OS=Strongylocentrotus purpuratus GN=Sp-Chrna9_5 PE=3 SV=1 - [W4ZD50_STRPU]	1.77	3	1	1	1	453	50.8077	6.82959							1
W4ZDL9	Uncharacterized protein OS=Strongylocentrotus purpuratus PE=4 SV=1 - [W4ZDL9_STRPU]	3.83	2	1	1	1	235	27.5146	7.85498												1
W4ZER4	Uncharacterized protein OS=Strongylocentrotus purpuratus PE=4 SV=1 - [W4ZER4_STRPU]	8.7	3	1	1	1	115	13.2686	5.16064						1
W4ZKK7	Dihydrolipoyl dehydrogenase OS=Strongylocentrotus purpuratus GN=Sp-Dld PE=3 SV=1 - [W4ZKK7_STRPU]	2.41	1	1	1	1	539	57.5426	7.69385							1
Q3SBD3	Sperm phosphodiesterase 5 OS=Strongylocentrotus purpuratus GN=PDE5 PE=2 SV=1 - [Q3SBD3_STRPU]	2.11	1	1	1	1	949	108.424	6.39209						1
Q8T316	Transglutaminase-like protein OS=Paracentrotus lividus PE=2 SV=1 - [Q8T316_PARLI]	2.99	1	1	1	1	737	82.8374	6.30322								1
W4YRV3	Uncharacterized protein OS=Strongylocentrotus purpuratus GN=Sp-C20orf26L PE=4 SV=1 - [W4YRV3_STRPU]	1.3	1	1	1	1	1309	146.567	6.26514								1
W4ZCV0	Uncharacterized protein OS=Strongylocentrotus purpuratus GN=Sp-Gcn1l1 PE=4 SV=1 - [W4ZCV0_STRPU]	1.12	2	1	1	1	1159	126.178	6.91748				1
W4Z600	Uncharacterized protein OS=Strongylocentrotus purpuratus GN=Sp-Kif1BL1 PE=3 SV=1 - [W4Z600_STRPU]	0.56	1	1	1	1	6027	665.569	4.88135									1
W4YGC3	Uncharacterized protein OS=Strongylocentrotus purpuratus GN=Sp-Ddx48 PE=4 SV=1 - [W4YGC3_STRPU]	6.25	1	1	1	1	368	42.1399	8.47021				1
W4ZHM9	Uncharacterized protein OS=Strongylocentrotus purpuratus GN=Sp-PppL_162 PE=4 SV=1 - [W4ZHM9_STRPU]	0.82	1	1	1	1	1225	139.492	8.86572										1
W4XRU8	Uncharacterized protein OS=Strongylocentrotus purpuratus GN=Sp-trpc5_3 PE=4 SV=1 - [W4XRU8_STRPU]	1.12	1	1	1	1	626	70.2276	6.07471							1
W4XT56	Uncharacterized protein OS=Strongylocentrotus purpuratus GN=Sp-Rps9_1 PE=4 SV=1 - [W4XT56_STRPU]	10	1	1	1	1	80	9.48429	10.1108					1
W4XP56	Uncharacterized protein OS=Strongylocentrotus purpuratus GN=Sp-Rtdr1L PE=4 SV=1 - [W4XP56_STRPU]	3.49	1	1	1	1	315	34.9483	5.24951												1
W4Z8Y1	Uncharacterized protein OS=Strongylocentrotus purpuratus GN=Sp-Plakg/GcL PE=4 SV=1 - [W4Z8Y1_STRPU]	1.92	1	1	1	1	522	56.4471	4.79248				1
W4Y631	Uncharacterized protein OS=Strongylocentrotus purpuratus GN=Sp-Wdr52-2 PE=4 SV=1 - [W4Y631_STRPU]	1.63	1	1	1	1	673	77.6713	6.66846					1
A2T1M5	Sperm adenylate kinase OS=Strongylocentrotus purpuratus GN=Sp-Adk PE=2 SV=1 - [A2T1M5_STRPU]	1.52	1	1	1	1	920	99.1371	4.77979									1
A2VEA8	Polyketide synthase OS=Lytechinus variegatus GN=Pks PE=2 SV=1 - [A2VEA8_LYTVA]	0.33	1	1	1	1	2424	266.594	5.74463		1
W4XCF7	Uncharacterized protein OS=Strongylocentrotus purpuratus GN=Sp-ElgC PE=4 SV=1 - [W4XCF7_STRPU]	8.55	1	1	1	1	117	13.0322	4.84326								1
W4XDZ4	Uncharacterized protein OS=Strongylocentrotus purpuratus GN=Sp-Reptin52 PE=4 SV=1 - [W4XDZ4_STRPU]	4.83	1	1	1	1	414	45.697	5.47803								1
W4XEV8	Uncharacterized protein OS=Strongylocentrotus purpuratus GN=Sp-Unc44_201 PE=4 SV=1 - [W4XEV8_STRPU]	1.95	1	1	1	1	614	67.3376	5.80811												1
W4XF39	Uncharacterized protein OS=Strongylocentrotus purpuratus GN=Sp-Hnrpa2B1L PE=4 SV=1 - [W4XF39_STRPU]	6.11	1	1	1	1	180	19.7698	5.71924					1
W4XFL8	Uncharacterized protein OS=Strongylocentrotus purpuratus GN=Sp-Pdpr PE=3 SV=1 - [W4XFL8_STRPU]	3.9	1	1	1	1	846	93.6337	6.91748					1
W4XMY1	Uncharacterized protein OS=Strongylocentrotus purpuratus PE=4 SV=1 - [W4XMY1_STRPU]	1.75	1	1	1	1	570	65.7521	5.59229				1
W4XNW2	Uncharacterized protein OS=Strongylocentrotus purpuratus GN=Sp-Unc44L_41 PE=4 SV=1 - [W4XNW2_STRPU]	0.73	1	1	1	1	1644	176.018	5.90967						1
W4XQF7	Uncharacterized protein (Fragment) OS=Strongylocentrotus purpuratus PE=4 SV=1 - [W4XQF7_STRPU]	13.33	2	1	1	1	75	9.27985	8.47021						1
W4XQL1	Uncharacterized protein OS=Strongylocentrotus purpuratus GN=Sp-Rps17_1 PE=4 SV=1 - [W4XQL1_STRPU]	19.13	2	1	1	1	115	13.218	8.49951								1
W4XRJ1	40S ribosomal protein S27 OS=Strongylocentrotus purpuratus GN=Sp-Rps27 PE=3 SV=1 - [W4XRJ1_STRPU]	9.52	1	1	1	1	84	9.41881	9.5835								1
W4XXK1	Uncharacterized protein OS=Strongylocentrotus purpuratus PE=4 SV=1 - [W4XXK1_STRPU]	10.46	1	1	1	1	153	17.5987	5.08447								1
W4XXM2	Uncharacterized protein (Fragment) OS=Strongylocentrotus purpuratus PE=4 SV=1 - [W4XXM2_STRPU]	2.82	5	1	1	1	177	18.9359	9.78857				1
W4Y020	Uncharacterized protein OS=Strongylocentrotus purpuratus GN=Sp-Cts2 PE=3 SV=1 - [W4Y020_STRPU]	4.73	1	1	1	1	296	32.01	4.83057									1
W4Y916	Uncharacterized protein OS=Strongylocentrotus purpuratus GN=Sp-Arp2/3cs4 PE=4 SV=1 - [W4Y916_STRPU]	7.38	1	1	1	1	149	17.6073	8.01611								1
W4YAM4	Uncharacterized protein OS=Strongylocentrotus purpuratus GN=Sp-trpc6_1 PE=4 SV=1 - [W4YAM4_STRPU]	3.24	1	1	1	1	956	107.484	5.32568			1
W4YD53	Uncharacterized protein OS=Strongylocentrotus purpuratus GN=Sp-Kiaa0090L PE=4 SV=1 - [W4YD53_STRPU]	3.9	1	1	1	1	693	75.9404	5.40186						1
W4YL95	Uncharacterized protein OS=Strongylocentrotus purpuratus GN=Sp-Cxorf22L PE=4 SV=1 - [W4YL95_STRPU]	0.84	2	1	1	1	2504	276.467	7.51807						1
W4YM70	Uncharacterized protein OS=Strongylocentrotus purpuratus GN=Sp-C10orf42 PE=4 SV=1 - [W4YM70_STRPU]	4.76	1	1	1	1	336	38.8921	6.15088									1
W4YQV2	Uncharacterized protein OS=Strongylocentrotus purpuratus PE=4 SV=1 - [W4YQV2_STRPU]	10.24	1	1	1	1	127	15.855	5.98584								1
W4YVE2	Uncharacterized protein OS=Strongylocentrotus purpuratus PE=4 SV=1 - [W4YVE2_STRPU]	9.09	2	1	1	1	275	30.3105	8.93896								1
W4YYN3	Uncharacterized protein OS=Strongylocentrotus purpuratus GN=Sp-Hypp_1006 PE=4 SV=1 - [W4YYN3_STRPU]	1.1	1	1	1	1	909	97.1599	9.5835						1
W4Z168	Uncharacterized protein OS=Strongylocentrotus purpuratus GN=Sp-Lrrkc PE=4 SV=1 - [W4Z168_STRPU]	0.92	1	1	1	1	2185	244.97	6.84424						1
W4Z491	Uncharacterized protein OS=Strongylocentrotus purpuratus PE=4 SV=1 - [W4Z491_STRPU]	4.69	1	1	1	1	256	27.285	8.6167	1
W4Z591	Uncharacterized protein OS=Strongylocentrotus purpuratus GN=Sp-Ddx6 PE=4 SV=1 - [W4Z591_STRPU]	3.16	1	1	1	1	538	61.0006	8.32373					1
W4Z7Z7	Uncharacterized protein OS=Strongylocentrotus purpuratus GN=Sp-Maob PE=4 SV=1 - [W4Z7Z7_STRPU]	2.51	1	1	1	1	438	48.1877	5.42725	1
W4ZB39	Uncharacterized protein OS=Strongylocentrotus purpuratus GN=Sp-Redt_Aldo/Keto PE=4 SV=1 - [W4ZB39_STRPU]	1.56	1	1	1	1	834	95.2555	7.6792				1
W4ZDQ3	Uncharacterized protein OS=Strongylocentrotus purpuratus GN=Sp-Sdhb PE=4 SV=1 - [W4ZDQ3_STRPU]	3.91	1	1	1	1	281	31.8069	8.42627								1
W4ZF93	Uncharacterized protein (Fragment) OS=Strongylocentrotus purpuratus GN=Sp-Smpd3L PE=4 SV=1 - [W4ZF93_STRPU]	1.2	1	1	1	1	835	95.9102	7.28369								1
W4ZHV1	Uncharacterized protein OS=Strongylocentrotus purpuratus PE=3 SV=1 - [W4ZHV1_STRPU]	12.28	1	1	1	1	57	6.3691	6.50732								1
W4ZI29	Uncharacterized protein OS=Strongylocentrotus purpuratus GN=Sp-Hel308 PE=4 SV=1 - [W4ZI29_STRPU]	0.69	1	1	1	1	1167	131.001	7.38623				1
W4ZK79	Uncharacterized protein OS=Strongylocentrotus purpuratus GN=Sp-Hypp_288 PE=4 SV=1 - [W4ZK79_STRPU]	5.92	1	1	1	1	1250	142.701	8.38232						1
W4XRK4	Uncharacterized protein OS=Strongylocentrotus purpuratus GN=Sp-Cct8 PE=3 SV=1 - [W4XRK4_STRPU]	4.14	1	1	1	1	435	47.2672	5.52881					1
W4XI47	Uncharacterized protein OS=Strongylocentrotus purpuratus GN=Sp-Ndufb7 PE=4 SV=1 - [W4XI47_STRPU]	7.94	1	1	1	1	126	15.2142	5.88428									1
W4XQN7	Uncharacterized protein OS=Strongylocentrotus purpuratus PE=4 SV=1 - [W4XQN7_STRPU]	5.78	1	1	1	1	277	30.5463	9.75928									1
W4XTF5	Uncharacterized protein OS=Strongylocentrotus purpuratus GN=Sp-Cyc1 PE=4 SV=1 - [W4XTF5_STRPU]	6.58	1	1	1	1	152	17.1777	7.86963									1
W4XU34	Uncharacterized protein OS=Strongylocentrotus purpuratus GN=Sp-Thoc6h PE=4 SV=1 - [W4XU34_STRPU]	14.48	1	1	1	1	442	48.1962	5.51611									1
W4Y4I8	Uncharacterized protein OS=Strongylocentrotus purpuratus GN=Sp-Gorasp2l PE=4 SV=1 - [W4Y4I8_STRPU]	2.59	1	1	1	1	464	46.7936	4.95752				1
W4Y6K2	40S ribosomal protein S3a OS=Strongylocentrotus purpuratus GN=Sp-Rps3A PE=3 SV=1 - [W4Y6K2_STRPU]	3.77	2	1	1	1	265	30.202	9.89111					1
W4YFC0	Uncharacterized protein OS=Strongylocentrotus purpuratus GN=Sp-Rpl17 PE=3 SV=1 - [W4YFC0_STRPU]	5.43	1	1	1	1	184	21.4443	10.1401					1
W4YL79	Uncharacterized protein OS=Strongylocentrotus purpuratus GN=Sp-Sfrs7l PE=4 SV=1 - [W4YL79_STRPU]	4.62	2	1	1	1	260	27.8401	9.87646				1
W4YPG5	Uncharacterized protein OS=Strongylocentrotus purpuratus GN=Sp-Armc3 PE=4 SV=1 - [W4YPG5_STRPU]	2.52	1	1	1	1	357	40.1302	6.15088									1
W4Z0D6	Uncharacterized protein OS=Strongylocentrotus purpuratus GN=Sp-Ndufv2_1 PE=4 SV=1 - [W4Z0D6_STRPU]	5.64	2	1	1	1	195	21.6178	5.41455									1
W4Z1T0	Uncharacterized protein OS=Strongylocentrotus purpuratus GN=Sp-Psmb6 PE=4 SV=1 - [W4Z1T0_STRPU]	3.67	1	1	1	1	245	27.1474	5.47803									1
W4Z3A8	Uncharacterized protein OS=Strongylocentrotus purpuratus GN=Sp-Hecah PE=4 SV=1 - [W4Z3A8_STRPU]	5.01	1	1	1	1	639	69.9788	8.03076									1
W4Z3V7	Uncharacterized protein OS=Strongylocentrotus purpuratus GN=Sp-Pdha1 PE=4 SV=1 - [W4Z3V7_STRPU]	2.68	1	1	1	1	336	36.8883	7.43018					1
W4ZIT8	Ribosomal protein L15 OS=Strongylocentrotus purpuratus GN=Sp-Rpl15 PE=3 SV=1 - [W4ZIT8_STRPU]	4.41	2	1	1	1	204	24.193	11.4438					1
W4Z7V6	Uncharacterized protein OS=Strongylocentrotus purpuratus GN=Sp-Nme5_1 PE=3 SV=1 - [W4Z7V6_STRPU]	10.47	2	1	1	1	172	19.3839	6.53662					1
W4YA64	Uncharacterized protein OS=Strongylocentrotus purpuratus GN=Sp-Lbr PE=4 SV=1 - [W4YA64_STRPU]	1.9	1	1	1	1	578	65.94	9.49561					1
W4ZDN7	Uncharacterized protein OS=Strongylocentrotus purpuratus GN=Sp-Thnsl1 PE=3 SV=1 - [W4ZDN7_STRPU]	3.05	1	1	1	1	754	83.331	6.66846						1
W4YYB7	Uncharacterized protein OS=Strongylocentrotus purpuratus GN=Sp-Cyc1_1 PE=4 SV=1 - [W4YYB7_STRPU]	3.56	1	1	1	1	365	40.5622	6.63916									1
W4Z4B1	Uncharacterized protein OS=Strongylocentrotus purpuratus GN=Sp-Cfdp2L PE=4 SV=1 - [W4Z4B1_STRPU]	1.51	1	1	1	1	662	71.5716	9.96436						1
W4XCI3	Uncharacterized protein OS=Strongylocentrotus purpuratus GN=Sp-Adfp PE=4 SV=1 - [W4XCI3_STRPU]	3.06	1	1	1	1	523	57.6572	5.71924				1
W4XIZ0	Uncharacterized protein OS=Strongylocentrotus purpuratus GN=Sp-Hrh2L PE=3 SV=1 - [W4XIZ0_STRPU]	1.46	1	1	1	1	617	69.4814	9.65674										1
W4XX37	Uncharacterized protein OS=Strongylocentrotus purpuratus GN=Sp-Hypp_1759 PE=4 SV=1 - [W4XX37_STRPU]	4.09	1	1	1	1	391	44.7116	4.98291					1
W4XYK9	Uncharacterized protein OS=Strongylocentrotus purpuratus GN=Sp-Sycp3L PE=4 SV=1 - [W4XYK9_STRPU]	2.72	1	1	1	1	257	30.0762	8.77783						1
W4Y481	Uncharacterized protein OS=Strongylocentrotus purpuratus GN=Sp-Aof2 PE=4 SV=1 - [W4Y481_STRPU]	2.41	1	1	1	1	872	96.3558	7.91357						1
W4YII0	Uncharacterized protein OS=Strongylocentrotus purpuratus PE=4 SV=1 - [W4YII0_STRPU]	6.29	1	1	1	1	525	58.6766	6.04932											1
W4YQA7	Uncharacterized protein OS=Strongylocentrotus purpuratus PE=4 SV=1 - [W4YQA7_STRPU]	3.59	1	1	1	1	223	24.6799	5.8335			1
Q25120	Nucleosome assembly protein homologue OS=Hemicentrotus pulcherrimus PE=2 SV=1 - [Q25120_HEMPU]	2.09	1	1	1	1	430	48.4651	4.41162						1
Q6QM11	Guanine nucleotide-binding protein G(Q) alpha subunit long transcript OS=Strongylocentrotus purpuratus PE=2 SV=1 - [Q6QM11_STRPU]	4.25	3	1	1	1	353	41.36	5.66846	1
Q8MQT3	60S ribosomal protein L27A-related OS=Paracentrotus lividus PE=2 SV=1 - [Q8MQT3_PARLI]	4.11	1	1	1	1	146	16.4189	10.3892				1
W4YCF3	Uncharacterized protein OS=Strongylocentrotus purpuratus GN=Sp-Rpl5 PE=4 SV=1 - [W4YCF3_STRPU]	6.59	1	1	1	1	273	30.4304	8.80713					1
W4YGB9	Uncharacterized protein OS=Strongylocentrotus purpuratus GN=Sp-Man2b2 PE=4 SV=1 - [W4YGB9_STRPU]	1.09	1	1	1	1	916	102.441	6.53662					1
W4XA73	Uncharacterized protein OS=Strongylocentrotus purpuratus PE=4 SV=1 - [W4XA73_STRPU]	4.86	1	1	1	1	1028	116.293	9.26123												1
W4XBL1	Uncharacterized protein OS=Strongylocentrotus purpuratus GN=Sp-Psmd13 PE=4 SV=1 - [W4XBL1_STRPU]	6.6	1	1	1	1	212	24.4294	5.12256						1
W4XP28	Uncharacterized protein OS=Strongylocentrotus purpuratus PE=4 SV=1 - [W4XP28_STRPU]	14.29	1	1	1	1	245	27.145	5.75732											1
W4Z623	Uncharacterized protein OS=Strongylocentrotus purpuratus GN=Sp-Nek4b PE=4 SV=1 - [W4Z623_STRPU]	2.75	1	1	1	1	436	48.3567	6.3667					1
W4Z956	Uncharacterized protein OS=Strongylocentrotus purpuratus PE=4 SV=1 - [W4Z956_STRPU]	15.23	1	1	1	1	197	21.4291	6.30322		1
P40644	High mobility group protein 1 homolog OS=Strongylocentrotus purpuratus GN=HMG1 PE=2 SV=1 - [HMGH_STRPU]	6.5	2	1	1	1	200	22.8194	9.94971						1
W4XY99	Uncharacterized protein OS=Strongylocentrotus purpuratus GN=Sp-Unc93a_1 PE=4 SV=1 - [W4XY99_STRPU]	2.34	1	1	1	1	513	56.2564	5.59229											1
W4XUY5	Uncharacterized protein OS=Strongylocentrotus purpuratus PE=4 SV=1 - [W4XUY5_STRPU]	6.34	2	1	1	1	268	29.515	4.90674												1
W4Y9X7	Uncharacterized protein OS=Strongylocentrotus purpuratus PE=4 SV=1 - [W4Y9X7_STRPU]	7.86	1	1	1	1	280	31.9998	8.55811		1
W4YET3	Uncharacterized protein OS=Strongylocentrotus purpuratus PE=3 SV=1 - [W4YET3_STRPU]	2.96	4	1	1	1	270	27.3701	5.78271												1
W4ZK85	Uncharacterized protein OS=Strongylocentrotus purpuratus GN=Sp-Ubl7 PE=4 SV=1 - [W4ZK85_STRPU]	5.5	1	1	1	1	382	39.6339	5.8208				1
W4X9H9	Uncharacterized protein (Fragment) OS=Strongylocentrotus purpuratus GN=Sp-Mical3l PE=4 SV=1 - [W4X9H9_STRPU]	3.3	1	1	1	1	212	25.1328	5.021			1
W4XE15	Uncharacterized protein OS=Strongylocentrotus purpuratus GN=Sp-Ccb2A PE=4 SV=1 - [W4XE15_STRPU]	1.19	1	1	1	1	671	76.5559	7.66455					1
W4XW82	Uncharacterized protein OS=Strongylocentrotus purpuratus PE=4 SV=1 - [W4XW82_STRPU]	15.63	2	1	1	1	64	7.15367	9.0415	1
W4Y4V6	Uncharacterized protein OS=Strongylocentrotus purpuratus GN=Sp-Gdi1_2 PE=4 SV=1 - [W4Y4V6_STRPU]	9.39	1	1	1	1	213	23.8331	4.97021	1
W4YHS4	Uncharacterized protein OS=Strongylocentrotus purpuratus GN=Sp-Ckb PE=3 SV=1 - [W4YHS4_STRPU]	3.37	1	1	1	1	297	33.4781	6.7417			1
W4XDG1	Uncharacterized protein OS=Strongylocentrotus purpuratus GN=Sp-Z200_1 PE=4 SV=1 - [W4XDG1_STRPU]	11.86	1	1	1	1	236	26.6174	9.89111		1
W4XTV0	Uncharacterized protein OS=Strongylocentrotus purpuratus GN=Sp-Tyms PE=3 SV=1 - [W4XTV0_STRPU]	6.04	2	1	1	1	364	41.709	6.66846				1
W4YQG8	Uncharacterized protein OS=Strongylocentrotus purpuratus PE=4 SV=1 - [W4YQG8_STRPU]	5.26	1	1	1	1	171	19.5061	8.47021					1
W4ZBT0	Uncharacterized protein OS=Strongylocentrotus purpuratus GN=Sp-Fum1 PE=4 SV=1 - [W4ZBT0_STRPU]	3.89	1	1	1	1	514	57.8617	7.53271		1
W4ZCD2	Uncharacterized protein OS=Strongylocentrotus purpuratus GN=Sp-Psmd2_1 PE=4 SV=1 - [W4ZCD2_STRPU]	5.98	1	1	1	1	368	39.769	6.11279					1
W4ZDM4	Uncharacterized protein OS=Strongylocentrotus purpuratus GN=Sp-Rbbp4 PE=4 SV=1 - [W4ZDM4_STRPU]	3.02	1	1	1	1	430	48.5576	4.95752						1
W4ZHF0	Uncharacterized protein OS=Strongylocentrotus purpuratus GN=Sp-GagpolL_13 PE=4 SV=1 - [W4ZHF0_STRPU]	14.33	1	1	1	1	307	34.3878	9.61279		1
W4XNF8	Uncharacterized protein OS=Strongylocentrotus purpuratus PE=4 SV=1 - [W4XNF8_STRPU]	3.74	1	1	1	1	294	32.2232	9.45166					1
W4ZI37	Uncharacterized protein OS=Strongylocentrotus purpuratus PE=4 SV=1 - [W4ZI37_STRPU]	11.36	1	1	1	1	88	10.4722	9.77393			1
O97041	Rho1 GTPase OS=Hemicentrotus pulcherrimus GN=rho1 PE=3 SV=1 - [O97041_HEMPU]	4.69	3	1	1	1	192	21.661	5.79541			1
W4XWG5	Uncharacterized protein OS=Strongylocentrotus purpuratus GN=Sp-Gamt PE=4 SV=1 - [W4XWG5_STRPU]	3.86	1	1	1	1	233	26.485	5.96045				1
W4Y0S7	Uncharacterized protein OS=Strongylocentrotus purpuratus GN=Sp-Cct3 PE=3 SV=1 - [W4Y0S7_STRPU]	2.02	1	1	1	1	495	54.5489	6.32861				1
W4YHM2	Uncharacterized protein OS=Strongylocentrotus purpuratus GN=Sp-Wdrc1 PE=4 SV=1 - [W4YHM2_STRPU]	3.14	1	1	1	1	350	37.9318	5.60498						1
W4YIT6	Uncharacterized protein OS=Strongylocentrotus purpuratus GN=Sp-Impa1 PE=4 SV=1 - [W4YIT6_STRPU]	7.02	1	1	1	1	285	30.9144	4.86865					1
W4YJH6	Uncharacterized protein OS=Strongylocentrotus purpuratus GN=Sp-Ppgb_3 PE=4 SV=1 - [W4YJH6_STRPU]	2.34	1	1	1	1	470	52.2758	5.5415				1
W4Z979	Uncharacterized protein OS=Strongylocentrotus purpuratus GN=Sp-Bat1 PE=4 SV=1 - [W4Z979_STRPU]	2.33	1	1	1	1	429	49.0288	5.50342				1
P34941	NADH-ubiquinone oxidoreductase chain 4 OS=Arbacia lixula GN=ND4 PE=3 SV=1 - [NU4M_ARBLI]	4.16	11	1	1	1	457	51.0485	8.95361				1
W4XGC4	40S ribosomal protein S21 OS=Strongylocentrotus purpuratus GN=Sp-Rps21 PE=3 SV=1 - [W4XGC4_STRPU]	12.36	1	1	1	1	89	9.7158	9.20264					1
W4XMB4	Uncharacterized protein OS=Strongylocentrotus purpuratus PE=4 SV=1 - [W4XMB4_STRPU]	14.35	1	1	1	1	223	24.4479	4.64014					1
W4XPH9	Uncharacterized protein OS=Strongylocentrotus purpuratus PE=4 SV=1 - [W4XPH9_STRPU]	5.47	2	1	1	1	201	23.2145	8.44092					1
W4Y9D6	Uncharacterized protein OS=Strongylocentrotus purpuratus GN=Sp-Psmd5 PE=4 SV=1 - [W4Y9D6_STRPU]	2.98	1	1	1	1	503	55.218	5.32568					1
W4YAP4	Uncharacterized protein OS=Strongylocentrotus purpuratus GN=Sp-Slc25a11 PE=3 SV=1 - [W4YAP4_STRPU]	13.71	1	1	1	1	124	14.0753	9.75928					1
W4YG25	Adenylosuccinate synthetase OS=Strongylocentrotus purpuratus GN=Sp-Adssl1 PE=3 SV=1 - [W4YG25_STRPU]	4.07	2	1	1	1	270	30.0115	6.02393					1
W4YZI6	Uncharacterized protein OS=Strongylocentrotus purpuratus GN=Sp-Slc28a3_2 PE=4 SV=1 - [W4YZI6_STRPU]	3.41	2	1	1	1	264	27.6853	4.76709					1
W4ZK01	Uncharacterized protein OS=Strongylocentrotus purpuratus GN=Sp-Hexb_1 PE=4 SV=1 - [W4ZK01_STRPU]	14.2	1	1	1	1	169	19.7797	7.53271					1
D2KHB1	ATP synthase protein 8 OS=Paracentrotus gaimardi PE=3 SV=1 - [D2KHB1_9ECHO]	27.78	4	1	1	1	54	6.43439	4.75439						1
W4XDY7	Uncharacterized protein OS=Strongylocentrotus purpuratus GN=Sp-Atp11 PE=3 SV=1 - [W4XDY7_STRPU]	3.87	1	1	1	1	310	35.425	4.97021						1
W4XPL7	Uncharacterized protein OS=Strongylocentrotus purpuratus PE=4 SV=1 - [W4XPL7_STRPU]	26.47	2	1	1	1	34	3.91419	10.3745						1
W4XR23	Uncharacterized protein OS=Strongylocentrotus purpuratus PE=4 SV=1 - [W4XR23_STRPU]	5.15	1	1	1	1	272	31.001	6.53662						1
W4Y5W2	Uncharacterized protein OS=Strongylocentrotus purpuratus GN=Sp-Pp1 PE=4 SV=1 - [W4Y5W2_STRPU]	8.81	1	1	1	1	159	17.6278	5.79541						1
W4YQA4	Uncharacterized protein (Fragment) OS=Strongylocentrotus purpuratus PE=4 SV=1 - [W4YQA4_STRPU]	7.27	2	1	1	1	110	12.3963	6.53662						1
W4YYZ0	Uncharacterized protein OS=Strongylocentrotus purpuratus GN=Sp-Fut_2 PE=3 SV=1 - [W4YYZ0_STRPU]	1.64	1	1	1	1	610	68.4406	8.63135						1

## Sheet: Differential Prot IDs Females
Differential proteins passing the significance thresholds in at least one comparison
Accession No.	Protein names	Species	Log Ratio NSAF 1F/3F	P-value 1F/3F	Log Ratio NSAF 3F/4F	P-value 3F/4F	Log Ratio NSAF 4F/6F	P-value 4F/6F	Log Ratio NSAF 6F/1F	P-value 6F/1F
W4YK86	26S protease regulatory subunit 6B	Strongylocentrotus purpuratus	-1.0958	0.0009	1.1075	0.0006	/	/	/	/
W4Z217	40S ribosomal protein S13-like	Strongylocentrotus purpuratus	/	/	/	/	1.2626	0.0001	/	/
P33095	40S ribosomal protein S15a	Strongylocentrotus purpuratus	/	/	/	/	1.734	0.0455	/	/
W4Y604	40S ribosomal protein S18	Strongylocentrotus purpuratus	-2.4939	0	/	/	/	/	1.7694	0
W4XST9	40S ribosomal protein S19	Strongylocentrotus purpuratus	/	/	1.1509	0	/	/	/	/
W4Y5E0	40S ribosomal protein S2	Strongylocentrotus purpuratus	-1.356	0.032	1.7678	0	/	/	/	/
W4Y767	40S ribosomal protein S20-like	Strongylocentrotus purpuratus	/	/	/	/	1.6534	0.0005	/	/
W4Z5W0	40S ribosomal protein S25	Strongylocentrotus purpuratus	-2.462	0.0033	/	/	/	/	/	/
W4YD34	40S ribosomal protein S3-A-like	Strongylocentrotus purpuratus	/	/	/	/	1.4224	0.0034	/	/
W4Z4A4	40S ribosomal protein S5	Strongylocentrotus purpuratus	-0.8104	0.0488	/	/	/	/	/	/
W4YZP2	40S ribosomal protein S7	Strongylocentrotus purpuratus	-1.2187	0.0002	/	/	0.9996	0.0001	/	/
P38980	40S ribosomal protein SA	Tripneustes gratilla	/	/	/	/	1.1443	0.0012	/	/
W4YIR2	60S ribosomal protein L4	Strongylocentrotus purpuratus	/	/	0.7531	0.0001	/	/	/	/
W4Z8A7	6-phosphogluconate dehydrogenase, decarboxylating	Strongylocentrotus purpuratus	/	/	/	/	0.8385	0.0147	-1.3246	0.0022
P53464	Actin, cytoskeletal	Heliocidaris tuberculata	/	/	/	/	/	/	0.9145	0.0127
W4Y157	actin, cytoskeletal 3B	Strongylocentrotus purpuratus	/	/	-1.0728	0.0003	/	/	/	/
P69004	Actin-15B	Strongylocentrotus franciscanus	/	/	-1.1306	0.0007	/	/	0.9362	0.0131
W4ZD41	actin-5C	Strongylocentrotus purpuratus	/	/	-0.8034	0.031	/	/	/	/
W4Z6C9	acyl-CoA dehydrogenase family member 9, mitochondrial	Strongylocentrotus purpuratus	-0.7357	0	/	/	/	/	/	/
W4YDE0	Adenosylhomocysteinase	Strongylocentrotus purpuratus	-0.525	0.0383	/	/	1.2707	0.0462	/	/
W4XN33	ADP,ATP carrier protein-like	Strongylocentrotus purpuratus	/	/	/	/	2.2846	0	/	/
W4YFX5	ADP/ATP translocase 3	Strongylocentrotus purpuratus	-1.8676	0.0452	/	/	/	/	/	/
W4XJC0	ADP-ribosylation factor 4	Strongylocentrotus purpuratus	/	/	1.562	0.0006	/	/	/	/
W4XV29	aldehyde dehydrogenase, mitochondrial	Strongylocentrotus purpuratus	/	/	0.6581	0	/	/	-0.966	0
W4XV28	aldehyde dehydrogenase, mitochondrial isoform X1	Strongylocentrotus purpuratus	-0.696	0.0001	0.7039	0	/	/	/	/
W4ZKG2	apolipoprotein B-100	Strongylocentrotus purpuratus	/	/	/	/	-1.4743	0.006	0.7427	0.0255
O16138	Arylsulfatase	Heliocidaris erythrogramma	/	/	-0.7944	0.001	/	/	/	/
W4YP78	ATP synthase subunit alpha	Strongylocentrotus purpuratus	-1.6345	0.0354	/	/	/	/	/	/
Q25117	ATP synthase subunit beta, mitochondrial	Hemicentrotus pulcherrimus	-0.8529	0.0167	/	/	/	/	/	/
W4Z591	ATP-dependent RNA helicase cgh-1	Strongylocentrotus purpuratus	/	/	/	/	/	/	-1.325	0.0001
Q26050	Bep4 (Fragment)	Paracentrotus lividus	-2.2083	0.0001	-0.8644	0.0281	/	/	/	/
W4XMJ4	betaine--homocysteine S-methyltransferase 1	Strongylocentrotus purpuratus	/	/	/	/	/	/	-2.038	0.0001
W4ZDU8	bifunctional purine biosynthesis protein PURH	Strongylocentrotus purpuratus	/	/	0.7245	0.0002	/	/	/	/
P05932	Calmodulin-beta (Fragment)	Arbacia punctulata	-2.0422	0.0343	/	/	/	/	2.1973	0.0446
Q9U6S0	Calreticulin	Strongylocentrotus purpuratus	-0.9737	0	0.7575	0.0494	/	/	/	/
Q6PTP2	Catalase (Fragment)	Encope michelini	1.0585	0.0471	/	/	-1.0677	0.0074	/	/
W4XSN8	coatomer subunit gamma-2	Strongylocentrotus purpuratus	1.009	0.0343	/	/	/	/	/	/
W4YV73	cryptochrome-2	Strongylocentrotus purpuratus	/	/	/	/	-0.9581	0.0024	0.6893	0.0461
W4XKN6	deleted in malignant brain tumors 1 protein-like	Strongylocentrotus purpuratus	0.8508	0.028	/	/	/	/	/	/
W4XAW7	dual oxidase 1 isoform X1	Strongylocentrotus purpuratus	-0.5019	0.0003	0.5082	0.0002	/	/	/	/
Q9UAG8	EBP-beta	Heliocidaris crassispina	-0.8143	0.0002	/	/	/	/	/	/
W4Y536	elongation factor 2-like isoform 2	Strongylocentrotus purpuratus	/	/	/	/	1.3971	0	/	/
A3KLJ5	Eukaryotic initiation factor 4a	Strongylocentrotus purpuratus	/	/	-0.8041	0.0179	/	/	/	/
W4YPA7	filamin-B	Strongylocentrotus purpuratus	0.9733	0.0391	/	/	/	/	/	/
Q6PTF1	Fructose-bisphosphate aldolase (Fragment)	Strongylocentrotus purpuratus	/	/	/	/	/	/	1.2223	0.0075
W4XKQ7	gelsolin-like protein 1-like	Strongylocentrotus purpuratus	/	/	/	/	1.2499	0.0016	/	/
D9IVF0	Glutathione peroxidase	Strongylocentrotus intermedius	-0.5962	0.0423	1.6746	0.0197	/	/	/	/
W4Z513	GTP-binding nuclear protein Ran isoform X1	Strongylocentrotus purpuratus	-2.2018	0.0031	/	/	1.6094	0.0001	/	/
W4XR42	guanine nucleotide-binding protein subunit beta-2-like 1	Strongylocentrotus purpuratus	-1.6906	0.0253	/	/	1.5377	0.0055	/	/
I6V2X9	Heat shock protein 70 (Fragment)	Sterechinus neumayeri	/	/	/	/	/	/	-1.6897	0.0014
Q868Z7	Heat shock protein gp96	Strongylocentrotus purpuratus	/	/	0.7815	0.0007	/	/	/	/
W4YWW2	heat shock protein HSP 90-alpha-like	Strongylocentrotus purpuratus	/	/	/	/	0.603	0.0016	/	/
W4YU83	hexokinase-1, partial	Strongylocentrotus purpuratus	-0.9195	0.0014	/	/	/	/	/	/
W4YU83	hexokinase-2-like isoform 1	Strongylocentrotus purpuratus	/	/	/	/	0.5859	0.0001	/	/
Q27748	Histone H3	Paracentrotus lividus	1.6211	0.0343	/	/	/	/	/	/
W4YZJ8	histone H3, embryonic	Strongylocentrotus purpuratus	-1.9434	0.0005	/	/	/	/	/	/
W4ZBK1	Histone H4 (Fragment)	Strongylocentrotus purpuratus	0.7568	0.0336	/	/	/	/	/	/
W4Y9I0	histone-binding protein N1/N2	Strongylocentrotus purpuratus	-0.7297	0.0005	/	/	/	/	/	/
W4XHX6	hypoxanthine-guanine phosphoribosyltransferase isoform X2	Strongylocentrotus purpuratus	-1.0764	0	/	/	/	/	/	/
W4XR11	Inosine-5'-monophosphate dehydrogenase	Strongylocentrotus purpuratus	/	/	0.5359	0.0016	/	/	/	/
W4XP66	Isocitrate dehydrogenase [NADP] (Fragment)	Strongylocentrotus purpuratus	-1.4618	0.001	/	/	0.7213	0.0016	/	/
W4YS38	Malate dehydrogenase	Strongylocentrotus purpuratus	-1.741	0.0001	/	/	1.4221	0.0005	/	/
Q8MQU3	Maternal butanol extracted protein 2	Paracentrotus lividus	-2.5857	0	-0.8847	0.0247	/	/	/	/
Q1KND2	Mitochondrial chaperonin Hsp56	Paracentrotus lividus	-0.9118	0.0194	0.6522	0.0342	/	/	/	/
W4XDX6	multifunctional protein ADE2 isoform X1	Strongylocentrotus purpuratus	-0.5439	0.0089	0.6883	0.0148	1.1616	0.0002	-1.3063	0
Q70JA0	Nectin	Paracentrotus lividus	-0.6063	0.0025	/	/	/	/	/	/
W4YLT7	Nucleoside diphosphate kinase	Strongylocentrotus purpuratus	-1.6015	0.0014	/	/	/	/	/	/
P91791	Peptidyl-prolyl cis-trans isomerase	Hemicentrotus pulcherrimus	/	/	-1.412	0.0018	/	/	1.7892	0.0356
W4Z332	peroxiredoxin-1	Strongylocentrotus purpuratus	-1.1543	0.0001	1.1658	0	/	/	/	/
W4Y3Q0	proteasome subunit beta type-2	Strongylocentrotus purpuratus	-1.7721	0	/	/	/	/	/	/
W4ZC86	protein disulfide-isomerase 2-like	Strongylocentrotus purpuratus	/	/	1.0535	0.0018	/	/	/	/
W4XFY8	Protein transport protein Sec61 subunit alpha-like 1	Strongylocentrotus purpuratus	/	/	0.8741	0.0004	/	/	/	/
W4XEK3	Pyruvate kinase	Strongylocentrotus purpuratus	/	/	0.502	0	/	/	-0.93	0.0003
W4Y4X0	ras-related protein ORAB-1 isoform X2	Strongylocentrotus purpuratus	-1.2533	0.0025	1.4765	0.0376	/	/	/	/
W4XG03	ras-related protein Rab-10 isoform X1	Strongylocentrotus purpuratus	/	/	/	/	/	/	-2.7995	0
W4ZFV6	ras-related protein Rab-5B	Strongylocentrotus purpuratus	/	/	1.1593	0	/	/	/	/
W4XQT8	ras-related protein Rap-1b isoform X1	Strongylocentrotus purpuratus	/	/	1.0675	0	/	/	/	/
W4XI95	serine/threonine-protein phosphatase 2A 55 kDa regulatory subunit B delta isoform-like	Strongylocentrotus purpuratus	/	/	/	/	1.1118	0.0015	/	/
W4Z905	sodium/myo-inositol cotransporter 2 isoform X3	Strongylocentrotus purpuratus	/	/	/	/	/	/	-0.8512	0.0008
W4Y6H9	succinate dehydrogenase [ubiquinone] flavoprotein subunit, mitochondrial	Strongylocentrotus purpuratus	-0.6406	0.0001	/	/	0.5431	0.0016	/	/
W4XCF0	T-complex protein 1 subunit beta-like (Fragment)	Strongylocentrotus purpuratus	/	/	/	/	2.5609	0.0016	/	/
W4ZBF5	T-complex protein 1 subunit epsilon isoform 1	Strongylocentrotus purpuratus	/	/	/	/	0.6792	0.0006	/	/
W4XMR9	T-complex protein 1 subunit eta-like	Strongylocentrotus purpuratus	/	/	/	/	0.6886	0.0051	/	/
Q8WQY0	Toposome	Tripneustes gratilla	3.5688	0	-2.3248	0	-1.09	0.0069	/	/
W4Y3B7	transforming growth factor-beta-induced protein ig-h3	Strongylocentrotus purpuratus	/	/	-1.1041	0.0428	/	/	2.0202	0.0052
W4YUC0	transitional endoplasmic reticulum ATPase TER94	Strongylocentrotus purpuratus	/	/	/	/	1.0828	0.0012	-0.96	0.0039
W4YKX5	Transketolase	Strongylocentrotus purpuratus	/	/	/	/	0.6961	0.0375	/	/
Q4VY61	Translation elongation factor 1B gamma subunit	Strongylocentrotus purpuratus	/	/	/	/	1.0259	0.0456	/	/
E2FIA9	Translation elongation factor 2 (Fragment)	Sphaerechinus granularis	/	/	0.5636	0.0188	1.319	0	/	/
W4Y536	translation elongation factor 2 isoform X2	Strongylocentrotus purpuratus	-1.4645	0.0031	0.6734	0.0312	/	/	-0.6178	0.0005
W4XCE0	tubulin beta-4B chain isoform X1	Strongylocentrotus purpuratus	1.4157	0.0016	/	/	/	/	/	/
W4Z0R6	ubiquitin-like modifier-activating enzyme 1	Strongylocentrotus purpuratus	-0.5673	0.0011	/	/	/	/	/	/
W4YPB0	Uncharacterized protein	Strongylocentrotus purpuratus	-1.0699	0.0078	0.9262	0.0056	0.8858	0.0001	-0.7416	0.0008
Other differential proteins not passing the significance thresholds
Accession No.	Protein names	Species	Log Ratio NSAF 1F/3F	P-value 1F/3F	Log Ratio NSAF 3F/4F	P-value 3F/4F	Log Ratio NSAF 4F/6F	P-value 4F/6F	Log Ratio NSAF 6F/1F	P-value 6F/1F
W4ZJJ8	60S acidic ribosomal protein P0	Strongylocentrotus purpuratus	/	/	0.1816	0.0136	/	/	/	/
P53464	Actin, cytoskeletal	Heliocidaris tuberculata	/	/	/	/	-0.3531	0.0049	/	/
P69004	Actin-15B	Strongylocentrotus franciscanus	/	/	/	/	-0.4299	0.0107	/	/
W4XV29	Aldehyde dehydrogenase, mitochondrial	Strongylocentrotus purpuratus	0.3336	0.0184	/	/	/	/	/	/
W4Z7I3	Citrate synthase	Strongylocentrotus purpuratus	/	/	-0.3694	0.0482	/	/	/	/
W4ZBQ3	Cullin-associated NEDD8-dissociated protein 1 isoform X2	Strongylocentrotus purpuratus	/	/	/	/	/	/	-0.4506	0.0005
W4YFP8	D-3-phosphoglycerate dehydrogenase	Strongylocentrotus purpuratus	/	/	-0.49	0	0.4713	0.0001	/	/
W4Y3T7	Fibronectin	Strongylocentrotus purpuratus	0.2073	0.0003	/	/	/	/	-0.2028	0.0005
W4ZHX4	msx2-interacting protein isoform X4	Strongylocentrotus purpuratus	-0.1133	0	0.1149	0	/	/	/	/
W4XEK3	Pyruvate kinase	Strongylocentrotus purpuratus	0.4502	0.0299	/	/	/	/	/	/
A0T1J6	Rendezvin (Fragment)	Lytechinus variegatus	-0.2339	0.0001	/	/	/	/	/	/
W4XGG8	Ribonucleoside-diphosphate reductase	Strongylocentrotus purpuratus	-0.4075	0.0002	0.4126	0.0001	/	/	/	/
Q308S5	Sarco/endoplasmic reticulum calcium transporting ATPase	Strongylocentrotus purpuratus	-0.4234	0.0014	/	/	/	/	/	/
W4XD89	Serine/threonine-protein phosphatase 2A 65 kDa regulatory subunit A alpha isoform isoform X1	Strongylocentrotus purpuratus	/	/	0.3873	0.0036	/	/	/	/
Q6QHS2	Soft fertilization envelope protein 1	Lytechinus variegatus	-0.2585	0	/	/	0.4021	0.0013	/	/
Q6QHS2	Soft fertilization envelope protein 1	Lytechinus variegatus	/	/	/	/	/	/	/	/
W4Y7J3	Spectrin alpha chain, non-erythrocytic 1 isoform X5	Strongylocentrotus purpuratus	0.2064	0.0003	/	/	/	/	-0.202	0.0005
P11833	Tubulin beta chain	Paracentrotus lividus	0.4777	0.0196	/	/	/	/	/	/
W4XVG8	Tubulin beta-1 chain	Strongylocentrotus purpuratus	0.3379	0.0279	-0.2722	0.0489	/	/	/	/
W4YJT9	Uncharacterized protein	Strongylocentrotus purpuratus	/	/	/	/	-0.3321	0.0348	/	/

## Sheet: Differential Prot IDs Males
Differential proteins passing the significance thresholds in at least one comparison
Accession No.	Protein names	Species	Log Ratio NSAF 1M/3M	P-value 1M/3M	Log Ratio NSAF 3M/4M	P-value 3M/4M	Log Ratio NSAF 4M/6M	P-value 4M/6M	Log Ratio NSAF 6M/1M	P-value 6M/1M
W4XKC0	26S protease regulatory subunit 6A-B isoform X2	Strongylocentrotus purpuratus (Purple sea urchin)	-0.6915	0.0012	0.7846	0.0003	/	/	/	/
W4YF40	2-oxoglutarate dehydrogenase, mitochondrial (Fragment)	Strongylocentrotus purpuratus	/	/	/	/	0.7759	0.0011	/	/
Q26630	33 kDa inner dynein arm light chain, axonemal	Strongylocentrotus purpuratus	/	/	/	/	1.5277	0.0041	/	/
W4Z217	40S ribosomal protein S13	Strongylocentrotus purpuratus (Purple sea urchin)	/	/	1.565	0.0001	/	/	/	/
P50891	40S ribosomal protein S15a	Paracentrotus lividus (Common sea urchin)	-1.8292	0.003	2.0041	0.0009	/	/	/	/
W4Z5W0	40S ribosomal protein S25	Strongylocentrotus purpuratus (Purple sea urchin)	-1.1851	0.0007	1.3131	0	/	/	/	/
W4YDK4	40S ribosomal protein S28	Strongylocentrotus purpuratus (Purple sea urchin)	-2.0788	0.0006	2.2524	0.0001	/	/	/	/
W4Z3B0	40S ribosomal protein S4	Strongylocentrotus purpuratus (Purple sea urchin)	/	/	1.2385	0	/	/	/	/
W4YSS9	40S ribosomal protein S8	Strongylocentrotus purpuratus (Purple sea urchin)	/	/	/	/	/	/	-1.0008	0.0474
W4ZG19	60S acidic ribosomal protein P1-like	Strongylocentrotus purpuratus (Purple sea urchin)	/	/	0.8353	0.0019	/	/	/	/
W4XXN9	63 kDa sperm flagellar membrane protein precursor	Strongylocentrotus purpuratus (Purple sea urchin)	-0.959	0.0055	/	/	/	/	/	/
W4Z8A7	6-phosphogluconate dehydrogenase, decarboxylating	Strongylocentrotus purpuratus (Purple sea urchin)	/	/	1.3723	0.006	/	/	-2.0785	0
P69004	Actin-15B	Strongylocentrotus franciscanus	/	/	/	/	-0.5848	0.0213	/	/
W4ZD41	actin-5C	Strongylocentrotus purpuratus (Purple sea urchin)	/	/	-0.8806	0.0106	/	/	0.7458	0.0132
W4YDE0	Adenosylhomocysteinase	Strongylocentrotus purpuratus (Purple sea urchin)	/	/	1.1979	0.0237	/	/	-1.0491	0.0282
W4YTA0	alpha-N-acetylgalactosaminidase isoform X1	Strongylocentrotus purpuratus (Purple sea urchin)	/	/	/	/	/	/	-1.1793	0.0015
W4Z7R9	Annexin	Strongylocentrotus purpuratus (Purple sea urchin)	-0.5384	0.0007	0.611	0	/	/	/	/
W4ZKG2	apolipoprotein B-100	Strongylocentrotus purpuratus (Purple sea urchin)	0.9422	0.0128	0.5948	0	-1.0266	0	/	/
W4YP78	ATP synthase subunit alpha	Strongylocentrotus purpuratus (Purple sea urchin)	/	/	-0.627	0.0078	1.1021	0.0148	/	/
Q25117	ATP synthase subunit beta, mitochondrial	Hemicentrotus pulcherrimus (Sea urchin) (Strongylocentrotus pulcherrimus)	/	/	-0.5732	0.0037	/	/	/	/
W4YC76	ATP synthase subunit d, mitochondrial	Strongylocentrotus purpuratus (Purple sea urchin)	-1.5761	0.0044	/	/	1.1167	0	/	/
W4YBL0	ATP synthase subunit g, mitochondrial	Strongylocentrotus purpuratus (Purple sea urchin)	-1.1184	0.0007	-0.8747	0.0056	1.5423	0.0422	/	/
W4Z6Z2	ATP synthase subunit O, mitochondrial-like	Strongylocentrotus purpuratus (Purple sea urchin)	-1.2217	0.0007	/	/	/	/	/	/
W4XCS8	ATP synthase-coupling factor 6, mitochondrial	Strongylocentrotus purpuratus	/	/	/	/	2.1473	0.0001	/	/
W4XF48	ATPase inhibitor, mitochondrial-like	Strongylocentrotus purpuratus	/	/	/	/	2.0736	0.002	/	/
W4Y4Q1	ATP-dependent RNA helicase DDX3Y	Strongylocentrotus purpuratus (Purple sea urchin)	-0.9565	0.0002	1.075	0.0001	/	/	/	/
Q0GU39	Betaine homocysteine methyltransferase (Fragment)	Paracentrotus lividus (Common sea urchin)	/	/	1.5698	0.0307	/	/	/	/
P05932	Calmodulin-beta (Fragment)	Arbacia punctulata (Punctuate sea urchin)	-0.7669	0.0117	-1.0612	0.0114	/	/	1.5593	0.0065
W4Z1P7	cAMP-dependent protein kinase type I-alpha regulatory subunit isoform X4	Strongylocentrotus purpuratus (Purple sea urchin)	-0.6706	0.0042	0.7509	0.0006	/	/	/	/
Q6PTP2	Catalase (Fragment)	Encope michelini (Notched sand dollar)	/	/	1.3202	0.0279	-1.435	0.0306	-2.2236	0.03
Q25115	Catalytic subunit of cAMP-dependent histone kinase	Hemicentrotus pulcherrimus (Sea urchin) (Strongylocentrotus pulcherrimus)	-1.1721	0.007	/	/	0.8953	0.0019	/	/
W4Z7I3	Citrate synthase	Strongylocentrotus purpuratus (Purple sea urchin)	-1.9097	0	/	/	0.724	0.0102	/	/
W4ZDG0	Clathrin heavy chain	Strongylocentrotus purpuratus (Purple sea urchin)	0.5491	0.045	/	/	/	/	-0.6499	0.0059
W4ZB84	C-Myc-binding protein	Strongylocentrotus purpuratus (Purple sea urchin)	-1.3178	0.0042	/	/	2.1001	0	/	/
W4XHR0	creatine kinase S-type, mitochondrial-like	Strongylocentrotus purpuratus	/	/	/	/	1.0113	0.0119	/	/
W4YHV1	creatine kinase, flagellar	Strongylocentrotus purpuratus (Purple sea urchin)	/	/	-1.4535	0	0.9984	0.035	/	/
W4YV73	cryptochrome-2-like	Strongylocentrotus purpuratus	/	/	/	/	-0.7188	0.0008	/	/
W4ZJM1	cytochrome b-c1 complex subunit 7	Strongylocentrotus purpuratus (Purple sea urchin)	-1.5287	0.0051	/	/	/	/	/	/
A8KR81	Cytochrome c oxidase subunit 2	Strongylocentrotus droebachiensis	/	/	/	/	2.2528	0	/	/
W4Z8H3	cytochrome c oxidase subunit 5A, mitochondrial-like	Strongylocentrotus purpuratus	/	/	/	/	1.855	0	/	/
W4YV36	cytochrome c oxidase subunit 5B, mitochondrial	Strongylocentrotus purpuratus (Purple sea urchin)	/	/	-1.4378	0.0445	0.6316	0.0174	/	/
W4XL52	cytochrome c oxidase subunit 6B1	Strongylocentrotus purpuratus (Purple sea urchin)	/	/	-2.2096	0.0005	2.2651	0.0006	/	/
W4XMA0	cytochrome c oxidase subunit 6C-like	Strongylocentrotus purpuratus	/	/	/	/	0.9879	0.0002	/	/
W4Z414	cytochrome c oxidase subunit 7A2, mitochondrial-like	Strongylocentrotus purpuratus	/	/	/	/	1.7299	0.0003	/	/
W4Y4L0	cytochrome c-like isoform 1	Strongylocentrotus purpuratus	/	/	/	/	1.1748	0	/	/
P39057	Dynein beta chain, ciliary	Heliocidaris crassispina	/	/	/	/	0.5979	0.035	/	/
O02414	Dynein light chain LC6, flagellar outer arm	Heliocidaris crassispina (Sea urchin) (Anthocidaris crassispina)	-3.2761	0.002	/	/	/	/	/	/
O77402	EF-1 alfa (Fragment)	Sphaerechinus granularis (Purple sea urchin)	-1.0813	0.012	1.2056	0.0031	/	/	/	/
W4Z3W3	egg peptide speract receptor isoform X1	Strongylocentrotus purpuratus (Purple sea urchin)	-0.9678	0.0056	-0.6809	0.0371	/	/	/	/
W4YDC1	electron transfer flavoprotein subunit alpha, mitochondrial	Strongylocentrotus purpuratus (Purple sea urchin)	/	/	2.2815	0.0042	/	/	/	/
W4YPA7	filamin-B	Strongylocentrotus purpuratus (Purple sea urchin)	0.7555	0.0406	/	/	/	/	-0.6046	0.042
Q6PTF1	Fructose-bisphosphate aldolase (Fragment)	Strongylocentrotus purpuratus (Purple sea urchin)	0.5914	0.0196	/	/	/	/	/	/
W4XS75	gamma-aminobutyric acid receptor-associated protein	Strongylocentrotus purpuratus (Purple sea urchin)	/	/	/	/	/	/	-2.3225	0.0001
W4ZI36	Glutamate dehydrogenase	Strongylocentrotus purpuratus	/	/	/	/	1.0361	0	/	/
W4ZL44	glycerol-3-phosphate dehydrogenase [NAD(+)], cytoplasmic	Strongylocentrotus purpuratus (Purple sea urchin)	/	/	/	/	/	/	-1.7554	0.0003
W4Z513	GTP-binding nuclear protein Ran isoform X1	Strongylocentrotus purpuratus (Purple sea urchin)	-1.345	0.0006	0.7769	0.0112	0.7334	0	/	/
Q7M470	Guanidino kinase Mi-CK (Fragment)	Psammechinus miliaris (Green sea urchin) (Echinus miliaris)	-3.4517	0.0012	/	/	/	/	/	/
W4XR42	guanine nucleotide-binding protein subunit beta-2-like 1	Strongylocentrotus purpuratus (Purple sea urchin)	/	/	1.2811	0.0003	/	/	/	/
Q27669	Guanylate cyclase	Hemicentrotus pulcherrimus	/	/	/	/	1.5178	0.021	/	/
W4Y0E3	heat shock cognate 71 kDa protein	Strongylocentrotus purpuratus (Purple sea urchin)	/	/	1.0515	0.0375	/	/	/	/
W4YUQ9	heterogeneous nuclear ribonucleoprotein R	Strongylocentrotus purpuratus (Purple sea urchin)	-0.5961	0.0023	0.6729	0.0005	/	/	/	/
P08991	Histone H2A.V (Fragment)	Strongylocentrotus purpuratus (Purple sea urchin)	/	/	/	/	/	/	-2.8674	0.0015
Q27689	Histone H3	Lytechinus pictus (Painted sea urchin)	/	/	/	/	/	/	2.5377	0.0001
W4YA34	insulin-like growth factor 2 mRNA-binding protein 1 isoform X2	Strongylocentrotus purpuratus (Purple sea urchin)	-0.5105	0.0012	/	/	/	/	/	/
P16890	Late histone H2B.L4 (Fragment)	Strongylocentrotus purpuratus (Purple sea urchin)	/	/	-0.6807	0.048	/	/	/	/
Q3YL94	Major yolk protein	Mesocentrotus nudus	/	/	/	/	-2.4735	0.0094	/	/
W4YAB0	Malate dehydrogenase	Strongylocentrotus purpuratus (Purple sea urchin)	/	/	/	/	0.9939	0.0112	-0.8623	0.0002
Q1KND2	Mitochondrial chaperonin Hsp56	Paracentrotus lividus	/	/	/	/	0.5669	0.0041	/	/
W4YZ01	mitochondrial-processing peptidase subunit beta-like isoform 2	Strongylocentrotus purpuratus	/	/	/	/	1.5506	0	/	/
P52962	Moesin	Lytechinus variegatus (Green sea urchin) (Variegated urchin)	/	/	0.6048	0.0031	/	/	/	/
W4Z3R1	NADH dehydrogenase [ubiquinone] 1 alpha subcomplex subunit 9, mitochondrial-like	Strongylocentrotus purpuratus	/	/	/	/	0.7405	0.0006	/	/
W4XGB8	nucleolin	Strongylocentrotus purpuratus (Purple sea urchin)	-1.273	0.0002	1.0964	0.0396	/	/	/	/
W4Z1L5	Nucleoside diphosphate kinase	Strongylocentrotus purpuratus (Purple sea urchin)	/	/	-0.5951	0.0014	0.619	0.0017	/	/
P91791	Peptidyl-prolyl cis-trans isomerase	Hemicentrotus pulcherrimus (Sea urchin) (Strongylocentrotus pulcherrimus)	/	/	-1.8932	0.0371	1.4598	0.002	/	/
W4Z332	peroxiredoxin-1	Strongylocentrotus purpuratus (Purple sea urchin)	-0.8044	0.0042	0.8964	0.0006	/	/	/	/
W4ZHP8	probable isocitrate dehydrogenase [NAD] subunit alpha, mitochondrial	Strongylocentrotus purpuratus (Purple sea urchin)	/	/	1.1061	0.0029	/	/	/	/
W4XM53	prolyl endopeptidase	Strongylocentrotus purpuratus (Purple sea urchin)	/	/	-0.8324	0	/	/	/	/
W4YBH3	Proteasome subunit alpha type	Strongylocentrotus purpuratus (Purple sea urchin)	-0.721	0.0007	0.812	0	/	/	/	/
W4ZIB8	Proteasome subunit beta type	Strongylocentrotus purpuratus (Purple sea urchin)	-0.6503	0.0007	/	/	/	/	/	/
W4Z638	protein FAM166B-like	Strongylocentrotus purpuratus (Purple sea urchin)	/	/	-0.629	0.0014	/	/	/	/
W4XFY8	Protein transport protein Sec61 subunit alpha-like 1	Strongylocentrotus purpuratus (Purple sea urchin)	/	/	/	/	/	/	-0.5912	0.0002
W4ZCQ5	radial spoke head 1 homolog	Strongylocentrotus purpuratus (Purple sea urchin)	-0.5907	0.0007	/	/	/	/	/	/
W4Y8I6	radial spoke head protein 3 homolog	Strongylocentrotus purpuratus	/	/	/	/	0.8287	0.0028	/	/
W4XPV5	radial spoke head protein 9 homolog	Strongylocentrotus purpuratus	/	/	/	/	0.9479	0.0003	/	/
O46178	Radial spokehead	Strongylocentrotus purpuratus (Purple sea urchin)	-0.7615	0.0002	/	/	/	/	/	/
W4XG03	ras-related protein Rab-10 isoform X1	Strongylocentrotus purpuratus (Purple sea urchin)	/	/	/	/	/	/	-2.3936	0
W4ZFV6	ras-related protein Rab-5B	Strongylocentrotus purpuratus (Purple sea urchin)	/	/	1.2622	0.001	/	/	/	/
Q25114	Regulatory subunit of cAMP-dependent histone kinase	Hemicentrotus pulcherrimus (Sea urchin) (Strongylocentrotus pulcherrimus)	-1.6362	0.0117	/	/	1.5118	0	/	/
W4ZBG8	ropporin-1-like protein-like	Strongylocentrotus purpuratus	/	/	/	/	0.9797	0.0018	/	/
W4XD89	serine/threonine-protein phosphatase 2A 65 kDa regulatory subunit A alpha isoform isoform X1	Strongylocentrotus purpuratus (Purple sea urchin)	/	/	0.5723	0.0006	/	/	-0.6661	0.0002
W4Z7B1	small nuclear ribonucleoprotein Sm D3-like	Strongylocentrotus purpuratus (Purple sea urchin)	-1.0591	0.0007	1.1783	0	/	/	/	/
W4XH68	solute carrier family 12 member 4 isoform X1	Strongylocentrotus purpuratus (Purple sea urchin)	-0.5597	0.0493	/	/	/	/	/	/
P16065	Speract receptor	Strongylocentrotus purpuratus	/	/	/	/	1.1853	0.0058	/	/
W4ZCA1	sperm-associated antigen 6-like	Strongylocentrotus purpuratus	/	/	/	/	1.451	0.0144	/	/
W4YBG3	succinyl-CoA ligase [ADP-forming] subunit beta, mitochondrial	Strongylocentrotus purpuratus (Purple sea urchin)	/	/	0.837	0.0294	0.7064	0.0006	/	/
W4Z2C7	T-complex protein 1 subunit alpha	Strongylocentrotus purpuratus (Purple sea urchin)	/	/	0.8067	0.0031	/	/	-0.8044	0.0219
W4XCF0	T-complex protein 1 subunit beta (fragment)	Strongylocentrotus purpuratus (Purple sea urchin)	/	/	2.4128	0.001	/	/	/	/
Q26648	Tektin-B1	Strongylocentrotus purpuratus (Purple sea urchin)	-1.0629	0.0001	/	/	1.2302	0	/	/
O76538	Thymosin beta	Strongylocentrotus purpuratus (Purple sea urchin)	/	/	/	/	-4.01	0	3.8094	0.0001
Q6WQT5	Toposome	Paracentrotus lividus (Common sea urchin)	2.305	0.0042	2.1448	0.022	-3.7439	0.0044	/	/
W4Y861	transcription elongation factor B polypeptide 2	Strongylocentrotus purpuratus (Purple sea urchin)	-1.4143	0.0051	/	/	/	/	/	/
W4YUC0	transitional endoplasmic reticulum ATPase TER94	Strongylocentrotus purpuratus (Purple sea urchin)	/	/	/	/	/	/	-1.017	0.0205
W4Y536	translation elongation factor 2 isoform X2	Strongylocentrotus purpuratus (Purple sea urchin)	-0.799	0.0011	/	/	/	/	/	/
W4XYN4	trifunctional enzyme subunit beta, mitochondrial	Strongylocentrotus purpuratus (Purple sea urchin)	-0.8338	0.0006	/	/	/	/	/	/
P11833	Tubulin beta chain	Paracentrotus lividus (Common sea urchin)	/	/	-5.2125	0	/	/	0.8153	0.0162
W4XMA0	Uncharacterized protein	Strongylocentrotus purpuratus (Purple sea urchin)	-0.857	0.0002	/	/	/	/	/	/
W4ZE98	Uncharacterized protein	Strongylocentrotus purpuratus	/	/	/	/	1.9249	0.0009	/	/
W4YZ69	Uncharacterized protein	Strongylocentrotus purpuratus	/	/	/	/	1.4623	0.0006	/	/
W4Z638	Uncharacterized protein	Strongylocentrotus purpuratus	/	/	/	/	0.654	0.0017	/	/
C0KIF4	vasa protein	Strongylocentrotus purpuratus (Purple sea urchin)	-0.9182	0.0258	/	/	/	/	/	/
Q964G1	Vitellogenin	Pseudocentrotus depressus	/	/	/	/	-2.7301	0.0115	/	/
W4ZGC9	voltage-dependent anion-selective channel protein 2-like isoform 1	Strongylocentrotus purpuratus	/	/	/	/	0.7423	0.0446	/	/
W4XI99	WD repeat-containing protein 16-like	Strongylocentrotus purpuratus	/	/	/	/	0.5449	0.0011	/	/
Other differential proteins not passing the significance thresholds
Accession No.	Protein names	Species	Log Ratio NSAF 1M/3M	P-value 1M/3M	Log Ratio NSAF 3M/4M	T-test P-value	Log Ratio NSAF 4M/6M	P-value 4M/6M	Log Ratio NSAF 6M/1M	P-value 6M/1M
W4XQZ8	Aconitate hydratase, mitochondrial-like	Strongylocentrotus purpuratus	-0.4856	0.0023	/	/	0.4637	0	/	/
W4ZD41	Actin-5C	Strongylocentrotus purpuratus	0.3915	0.0255	/	/	/	/	/	/
W4Y4X2	Adenylate kinase 7	Strongylocentrotus purpuratus	/	/	0.4612	0.0436	/	/	/	/
W4YYJ5	alpha-actinin, sarcomeric isoform X2	Strongylocentrotus purpuratus	/	/	/	/	/	/	-0.4117	0.0393
W4YJT9	Apolipophorins-like	Strongylocentrotus purpuratus	/	/	0.1694	0.0003	/	/	/	/
W4XVR3	Armadillo repeat-containing protein 4	Strongylocentrotus purpuratus	/	/	/	/	0.2322	0	/	/
Q6PTM9	ATP synthase subunit beta (Fragment)	Eucidaris tribuloides	/	/	-0.3822	0.0291	/	/	/	/
W4ZDG0	Clathrin heavy chain	Strongylocentrotus purpuratus	/	/	0.352	0.0001	-0.1712	0	/	/
W4Z0M9	coiled-coil domain-containing protein 81	Strongylocentrotus purpuratus	/	/	/	/	/	/	-0.2955	0.0443
W4ZLH8	Dynein beta chain, ciliary	Strongylocentrotus purpuratus	/	/	/	/	0.4849	0.045	/	/
W4ZLH9	Dynein heavy chain 10, axonemal-like	Strongylocentrotus purpuratus	/	/	/	/	0.1233	0.0386	/	/
W4XPI0	Dynein heavy chain 12, axonemal-like	Strongylocentrotus purpuratus	-0.2613	0.0005	/	/	/	/	/	/
W4ZLH2	Dynein heavy chain 2, axonemal	Strongylocentrotus purpuratus	/	/	/	/	0.1285	0.0341	/	/
W4XMJ1	Dynein heavy chain 3, axonemal	Strongylocentrotus purpuratus	-0.152	0.0435	/	/	0.1573	0.0302	/	/
W4ZLI0	Dynein heavy chain 7, axonemal	Strongylocentrotus purpuratus	/	/	/	/	0.1264	0.0422	/	/
W4ZLH7	Dynein heavy chain 8, axonemal	Strongylocentrotus purpuratus	/	/	/	/	0.3339	0.0118	/	/
Q16960	Dynein intermediate chain 3, ciliary	Heliocidaris crassispina	-0.3141	0.0007	/	/	/	/	/	/
A3KLJ5	Eukaryotic initiation factor 4a	Strongylocentrotus purpuratus	/	/	0.4291	0.0019	/	/	/	/
W4YV42	Flotillin-1	Strongylocentrotus purpuratus	/	/			/	/	-0.4256	0.0443
Q868Z7	Heat shock protein gp96	Strongylocentrotus purpuratus	/	/	0.3585	0.0006	/	/	/	/
W4YYV9	Long-chain specific acyl-CoA dehydrogenase, mitochondrial	Strongylocentrotus purpuratus	/	/	-0.3473	0.0001	0.3616	0	/	/
W4YAV4	Long-chain-fatty-acid--CoA ligase 1	Strongylocentrotus purpuratus	0.485	0.0391	/	/	/	/	/	/
W4YS38	Malate dehydrogenase	Strongylocentrotus purpuratus	/	/	-0.3757	0.0481	/	/	/	/
Q7Z2B5	Polycystic kidney disease protein 2	Strongylocentrotus purpuratus	-0.3369	0.0012	0.3886	0.0003	/	/	/	/
W4XEK3	Pyruvate kinase	Strongylocentrotus purpuratus	/	/	/	/	0.3783	0	/	/
W4XH68	Solute carrier family 12 member 4 isoform 1	Strongylocentrotus purpuratus	/	/	0.3734	0.0029	0.4592	0	/	/
W4Z0J4	Structural maintenance of chromosomes protein	Strongylocentrotus purpuratus	-0.2144	0.0051	0.2477	0.001	/	/	/	/
W4Y6H9	Succinate dehydrogenase [ubiquinone] flavoprotein subunit, mitochondrial-like isoform 3, partial	Strongylocentrotus purpuratus	/	/	/	/	0.4238	0.0009	/	/
W4ZBF5	T-complex protein 1 subunit epsilon	Strongylocentrotus purpuratus	-0.3442	0.0007	0.394	0	/	/	/	/
W4YKX5	Transketolase	Strongylocentrotus purpuratus	-0.4019	0.0051	/	/	/	/	/	/
W4XHC0	Tubulin beta chain	Strongylocentrotus purpuratus	/	/	-0.402	0.0398	/	/	/	/
W4YJT9	Uncharacterized protein	Strongylocentrotus purpuratus	/	/	/	/	-0.3362	0	/	/
W4Y104	Vitellogenin	Strongylocentrotus purpuratus	0.1767	0.001	/	/	/	/	/	/

## Sheet: Diff. Prot. Mat. Stage 4Fvs4M
Accession No.	Protein names	Species	Log Ratio NSAF 4F/4M	P-value 4F/4M
P80367	Metallothionein	Paracentrotus lividus	4.4442	0.0001
Q8MQU3	Maternal butanol extracted protein 2 (Bep2)	Paracentrotus lividus	3.8452	0
Q6WQT5	Toposome	Paracentrotus lividus	3.5252	0.0055
Q26050	Maternal butanol extracted protein 4 (Bep4) (Fragment)	Paracentrotus lividus	3.4364	0
W4XSE9	transforming growth factor-beta-induced protein ig-h3-like	Strongylocentrotus purpuratus	3.1011	0
W4YDK4	40S ribosomal protein S28-like	Strongylocentrotus purpuratus	3.0799	0
W4XCF0	T-complex protein 1 subunit beta-like (Fragment)	Strongylocentrotus purpuratus	2.948	0.0003
Q0GU39	Betaine homocysteine methyltransferase	Paracentrotus lividus	2.7649	0.0104
P50891	40S ribosomal protein S15a	Paracentrotus lividus	2.6891	0
W4Y604	40S ribosomal protein S18-like	Strongylocentrotus purpuratus	2.5752	0
W4YDE0	Adenosylhomocysteinase	Strongylocentrotus purpuratus	2.4386	0.0022
E9L089	EGIP	Paracentrotus lividus	2.3948	0.0045
W4Z8A7	6-phosphogluconate dehydrogenase, decarboxylating	Strongylocentrotus purpuratus	2.367	0
Q9U8R3	Elongation factor 1-alpha	Heliocidaris crassispina	2.3302	0.0115
W4YQ03	eukaryotic translation initiation factor 5A-1-like	Strongylocentrotus purpuratus	2.2879	0.0469
Q3YL94	Major yolk protein	Mesocentrotus nudus	2.1105	0.0154
W4ZG19	60S acidic ribosomal protein P1-like	Strongylocentrotus purpuratus	2.0847	0.0002
W4Z4A4	40S ribosomal protein S5-like	Strongylocentrotus purpuratus	2.0449	0.0392
W4Y767	40S ribosomal protein S20-like	Strongylocentrotus purpuratus	1.9824	0.0001
W4YLT7	Nucleoside diphosphate kinase	Strongylocentrotus purpuratus	1.9352	0.0001
Q6PTP4	Fructose-bisphosphate aldolase (Fragment)	Encope michelini	1.891	0.0045
W4XW82	protein disulfide-isomerase A3-like	Strongylocentrotus purpuratus	1.8878	0.0384
W4XR42	guanine nucleotide-binding protein subunit beta-2-like 1-like	Strongylocentrotus purpuratus	1.8402	0.0014
Q9GQR7	GTP-binding protein	Strongylocentrotus purpuratus	1.8373	0
W4Z523	malate dehydrogenase, cytoplasmic-like	Strongylocentrotus purpuratus	1.7272	0.0001
W4YD34	40S ribosomal protein S3-A-like	Strongylocentrotus purpuratus	1.7141	0.0007
W4YP69	insulin-like growth factor 2 mRNA-binding protein 2-like	Strongylocentrotus purpuratus	1.7116	0.0485
W4Z217	40S ribosomal protein S13-like	Strongylocentrotus purpuratus	1.5423	0
W4XKQ7	gelsolin-like protein 1-like	Strongylocentrotus purpuratus	1.5306	0.0003
A3KLJ5	Eukaryotic initiation factor 4a	Strongylocentrotus purpuratus	1.5267	0.0007
W4ZKG3	apolipoprotein B-100-like	Strongylocentrotus purpuratus	1.5256	0
Q4VY61	Translation elongation factor 1B gamma subunit	Strongylocentrotus purpuratus	1.5004	0.0116
W4YV73	cryptochrome-2-like	Strongylocentrotus purpuratus	1.4405	0
P38980	40S ribosomal protein SA	Tripneustes gratilla	1.4106	0.0002
P69004	Actin-15B	Strongylocentrotus franciscanus	1.3696	0.0006
W4Y4I6	60S ribosomal protein L30-like	Strongylocentrotus purpuratus	1.3589	0.0428
E2FIA9	Translation elongation factor 2 (Fragment)	Sphaerechinus granularis	1.3288	0.0473
W4Z513	GTP-binding nuclear protein Ran-like	Strongylocentrotus purpuratus	1.2682	0.0006
W4YZP2	40S ribosomal protein S7-like	Strongylocentrotus purpuratus	1.2425	0
O18514	Cytoplasmic actin type III	Heliocidaris tuberculata	1.1877	0.0028
Q6PTM8	Catalase (Fragment)	Eucidaris tribuloides	1.1254	0.0295
P12431	Actin, muscle	Strongylocentrotus purpuratus	1.12	0.0038
W4YPB0	Uncharacterized protein	Strongylocentrotus purpuratus	1.1063	0
W4Y5V8	Annexin	Strongylocentrotus purpuratus	1.0906	0.0216
W4XSN8	coatomer subunit gamma-2-like	Strongylocentrotus purpuratus	1.0381	0.0002
W4XAK0	60S ribosomal protein L6-like isoform 2	Strongylocentrotus purpuratus	1.0377	0.0483
W4ZJJ8	60S acidic ribosomal protein P0-like	Strongylocentrotus purpuratus	1.027	0
W4YKX5	Transketolase	Strongylocentrotus purpuratus	1.001	0.0145
O16138	Arylsulfatase	Heliocidaris erythrogramma	0.962	0.0003
W4XP66	Isocitrate dehydrogenase [NADP] (Fragment)	Strongylocentrotus purpuratus	0.9176	0.0003
W4YHS4	arginine kinase-like, partial	Strongylocentrotus purpuratus	0.8976	0.0469
W4YSB8	moesin-like	Strongylocentrotus purpuratus	0.8926	0.0013
W4XMR9	T-complex protein 1 subunit eta-like	Strongylocentrotus purpuratus	0.8794	0.0011
P53464	Actin, cytoskeletal	Heliocidaris tuberculata	0.8791	0.0104
W4ZBF5	T-complex protein 1 subunit epsilon isoform 1	Strongylocentrotus purpuratus	0.8701	0.0001
W4Y969	actin CyI, cytoplasmic-like	Strongylocentrotus purpuratus	0.8698	0.0081
Q1KND2	Mitochondrial chaperonin Hsp56	Paracentrotus lividus	0.832	0.0249
Q27747	Glutamine synthetase	Paracentrotus lividus	0.7674	0.0469
W4YU83	hexokinase-2-like isoform 1	Strongylocentrotus purpuratus	0.7526	0
W4Z2C7	T-complex protein 1 subunit alpha	Strongylocentrotus purpuratus	0.7014	0.0001
W4XD89	serine/threonine-protein phosphatase 2A 65 kDa regulatory subunit A alpha isoform	Strongylocentrotus purpuratus	0.6539	0
W4YJT9	Uncharacterized protein	Strongylocentrotus purpuratus	0.6453	0
W4YFP8	d-3-phosphoglycerate dehydrogenase-like	Strongylocentrotus purpuratus	0.6118	0
Q9UAG8	EBP-beta	Heliocidaris crassispina	0.6042	0.0428
Q6QHS2	Soft fertilization envelope protein 1	Lytechinus variegatus	0.5233	0.0002
W4YYJ5	alpha-actinin, sarcomeric-like isoform 3	Strongylocentrotus purpuratus	0.489	0.0003
W4ZLH9	dynein heavy chain 10, axonemal-like	Strongylocentrotus purpuratus	-0.1259	0.0001
W4ZLH2	dynein heavy chain 2, axonemal	Strongylocentrotus purpuratus	-0.1309	0
W4ZLI0	dynein heavy chain 7, axonemal	Strongylocentrotus purpuratus	-0.1317	0.0001
W4XMJ1	dynein heavy chain 3, axonemal-like	Strongylocentrotus purpuratus	-0.1584	0
W4XVR3	armadillo repeat-containing protein 4	Strongylocentrotus purpuratus	-0.203	0
W4ZLH7	dynein heavy chain 8, axonemal	Strongylocentrotus purpuratus	-0.312	0
W4YYV9	long-chain specific acyl-CoA dehydrogenase, mitochondrial-like	Strongylocentrotus purpuratus	-0.3179	0
W4XEK3	Pyruvate kinase	Strongylocentrotus purpuratus	-0.3328	0
W4YY90	tubulin alpha-1C chain-like isoform 1	Strongylocentrotus purpuratus	-0.3968	0.05
W4XH68	solute carrier family 12 member 4 isoform 1	Strongylocentrotus purpuratus	-0.4053	0
W4XQZ8	aconitate hydratase, mitochondrial-like	Strongylocentrotus purpuratus	-0.4094	0
W4XI99	WD repeat-containing protein 16-like	Strongylocentrotus purpuratus	-0.4828	0.002
W4Z638	Uncharacterized protein	Strongylocentrotus purpuratus	-0.5808	0.0032
Q6TXM2	Flagellar protofilament ribbon protein rib74	Strongylocentrotus purpuratus	-0.601	0.0002
P39057	Dynein beta chain, ciliary	Heliocidaris crassispina	-0.605	0
O46178	Radial spokehead	Strongylocentrotus purpuratus	-0.6255	0.0001
W4YBG3	succinyl-CoA ligase [ADP-forming] subunit beta, mitochondrial-like	Strongylocentrotus purpuratus	-0.6302	0.0011
P11833	Tubulin beta chain	Paracentrotus lividus	-0.6408	0.006
W4Z3R1	NADH dehydrogenase [ubiquinone] 1 alpha subcomplex subunit 9, mitochondrial-like	Strongylocentrotus purpuratus	-0.6603	0.001
W4Y0Y6	very long-chain specific acyl-CoA dehydrogenase, mitochondrial-like	Strongylocentrotus purpuratus	-0.6681	0.0056
W4YF40	2-oxoglutarate dehydrogenase, mitochondrial (Fragment)	Strongylocentrotus purpuratus	-0.6941	0.0018
W4Z437	cytochrome b-c1 complex subunit 2, mitochondrial-like	Strongylocentrotus purpuratus	-0.7237	0
W4Y8I6	radial spoke head protein 3 homolog	Strongylocentrotus purpuratus	-0.7403	0.0047
W4XM53	prolyl endopeptidase-like	Strongylocentrotus purpuratus	-0.7747	0.0001
Q25115	Catalytic subunit of cAMP-dependent histone kinase	Hemicentrotus pulcherrimus	-0.802	0.0033
W4X9N3	ATP synthase subunit gamma, mitochondrial-like	Strongylocentrotus purpuratus	-0.8356	0.001
W4XPV5	radial spoke head protein 9 homolog	Strongylocentrotus purpuratus	-0.8521	0.0006
W4ZBG8	ropporin-1-like protein-like	Strongylocentrotus purpuratus	-0.8821	0.0035
W4XMA0	cytochrome c oxidase subunit 6C-like	Strongylocentrotus purpuratus	-0.8878	0.0002
W4ZHP8	probable isocitrate dehydrogenase [NAD] subunit alpha, mitochondrial-like	Strongylocentrotus purpuratus	-0.9255	0.0001
W4ZI36	Glutamate dehydrogenase	Strongylocentrotus purpuratus	-0.934	0.0001
W4YBZ7	tubulin beta-4 chain-like isoform 2	Strongylocentrotus purpuratus	-0.9676	0.0026
W4XN33	ADP,ATP carrier protein-like	Strongylocentrotus purpuratus	-0.9733	0.0383
W4YC76	ATP synthase subunit d, mitochondrial-like	Strongylocentrotus purpuratus	-1.0082	0
W4Y4L0	cytochrome c-like isoform 1	Strongylocentrotus purpuratus	-1.0625	0
I3PLS7	Bindin (Fragment)	Pseudoboletia indiana	-1.0886	0
W4YJP3	tubulin beta-4 chain-like isoform 3	Strongylocentrotus purpuratus	-1.1073	0.0026
Q26648	Tektin-B1	Strongylocentrotus purpuratus	-1.1148	0
W4XYN4	trifunctional enzyme subunit beta, mitochondrial-like	Strongylocentrotus purpuratus	-1.1437	0.0006
P02256	Histone H1, gonadal	Parechinus angulosus	-1.1671	0.0054
P16886	Late histone H2A.L3	Strongylocentrotus purpuratus	-1.2243	0.0167
W4XFC5	Histone H4	Strongylocentrotus purpuratus	-1.2432	0.0344
W4YZ69	Uncharacterized protein	Strongylocentrotus purpuratus	-1.3329	0.001
Q17064	Sp85	Strongylocentrotus purpuratus	-1.3453	0
Q25114	Regulatory subunit of cAMP-dependent histone kinase	Hemicentrotus pulcherrimus	-1.3806	0
Q26630	33 kDa inner dynein arm light chain, axonemal	Strongylocentrotus purpuratus	-1.3952	0.0066
W4YP78	ATP synthase subunit alpha	Strongylocentrotus purpuratus	-1.4052	0.0111
W4YZ01	mitochondrial-processing peptidase subunit beta-like isoform 2	Strongylocentrotus purpuratus	-1.4172	0
W4ZCC9	sodium/potassium ATPase alpha subunit	Strongylocentrotus purpuratus	-1.4504	0.0089
W4ZCA1	sperm-associated antigen 6-like	Strongylocentrotus purpuratus	-1.4944	0
W4XYN5	trifunctional enzyme subunit alpha, mitochondrial	Strongylocentrotus purpuratus	-1.5197	0.0125
W4Y5K3	UPF0468 protein C16orf80 homolog	Strongylocentrotus purpuratus	-1.5379	0.0037
Q27669	Guanylate cyclase	Hemicentrotus pulcherrimus	-1.5428	0
W4Z414	cytochrome c oxidase subunit 7A2, mitochondrial-like	Strongylocentrotus purpuratus	-1.5888	0.0006
A8KR81	Cytochrome c oxidase subunit 2	Strongylocentrotus droebachiensis	-1.5921	0.0356
W4Z8H3	cytochrome c oxidase subunit 5A, mitochondrial-like	Strongylocentrotus purpuratus	-1.7081	0
W4Z6Z2	ATP synthase subunit O, mitochondrial	Strongylocentrotus purpuratus	-1.7292	0.002
W4ZE98	Uncharacterized protein	Strongylocentrotus purpuratus	-1.7757	0.0017
P16065	Speract receptor	Strongylocentrotus purpuratus	-1.7906	0
W4Y2D9	phosphate carrier protein, mitochondrial-like	Strongylocentrotus purpuratus	-1.7911	0
P18294	Creatine kinase, flagellar	Strongylocentrotus purpuratus	-1.7929	0
W4YV36	cytochrome c oxidase subunit 5B, mitochondrial-like	Strongylocentrotus purpuratus	-1.8784	0.0001
W4Z8Z5	tubulin alpha-1 chain-like	Strongylocentrotus purpuratus	-1.8803	0.0478
W4XF48	ATPase inhibitor, mitochondrial-like	Strongylocentrotus purpuratus	-1.9172	0.0034
W4ZB84	c-Myc-binding protein-like	Strongylocentrotus purpuratus	-1.9444	0.0001
W4XCS8	ATP synthase-coupling factor 6, mitochondrial	Strongylocentrotus purpuratus	-1.988	0.0002
W4YBL0	ATP synthase subunit g, mitochondrial-like	Strongylocentrotus purpuratus	-2.0117	0.0001
W4XMI8	parkin coregulated gene protein homolog	Strongylocentrotus purpuratus	-2.0157	0
W4Z3W3	egg peptide speract receptor precursor	Strongylocentrotus purpuratus	-2.046	0
W4XL52	cytochrome c oxidase subunit 6B1-like	Strongylocentrotus purpuratus	-2.1047	0.0011
P09589	Histone H2A, sperm (Fragment)	Lytechinus pictus	-2.1147	0.0012
Q27689	Histone H3	Lytechinus pictus	-2.6754	0.0001
W4XHR0	creatine kinase S-type, mitochondrial-like	Strongylocentrotus purpuratus	-2.6972	0
P02290	Histone H2B.1, sperm	Parechinus angulosus	-3.1314	0.0205
P02292	Histone H2B.3, sperm	Parechinus angulosus	-3.2355	0.0191
Q7M470	Guanidino kinase Mi-CK (Fragment)	Psammechinus miliaris	-3.2535	0.0035
O02414	Dynein light chain LC6, flagellar outer arm	Heliocidaris crassispina	-3.4017	0

## Sheet: Diff. Prot. Immat. Stage 6Fvs6M
Accession No.	Protein names	Species	Log Ratio NSAF 6F/6M	P-value 6F/6M
W4Y3B7	Transforming growth factor-beta-induced protein ig-h3-like	Strongylocentrotus purpuratus	2.2113	0.0032
W4Y604	40S ribosomal protein S18-like	Strongylocentrotus purpuratus	1.9331	0.0001
W4YV73	Cryptochrome-2-like	Strongylocentrotus purpuratus	1.7646	0.0012
Q99327	Myosin heavy chain (Fragment)	Lytechinus variegatus	1.7336	0.0239
W4YRS2	Guanine nucleotide-binding protein subunit beta-like isoform 1	Strongylocentrotus purpuratus	1.6454	0.0344
P91791	Peptidyl-prolyl cis-trans isomerase	Hemicentrotus pulcherrimus	1.3054	0.008
W4Z8A7	6-phosphogluconate dehydrogenase, decarboxylating	Strongylocentrotus purpuratus	1.2961	0
P69004	Actin-15B	Strongylocentrotus franciscanus	1.2394	0.003
W4XAK0	60S ribosomal protein L6-like isoform 2	Strongylocentrotus purpuratus	1.1873	0.039
W4X9T4	Tropomyosin-like isoform 3	Strongylocentrotus purpuratus	0.9568	0.0344
Q6WQT5	Toposome	Paracentrotus lividus	0.9349	0.0176
W4ZKG2	Aapolipoprotein B-100-like	Strongylocentrotus purpuratus	0.9035	0.0125
W4YJT9	Uncharacterized protein	Strongylocentrotus purpuratus	0.6855	0.0011
P16065	Speract receptor	Strongylocentrotus purpuratus	-0.5877	0.0002
P18294	Creatine kinase, flagellar	Strongylocentrotus purpuratus	-0.7228	0.0014
W4XM53	Prolyl endopeptidase-like	Strongylocentrotus purpuratus	-0.7509	0.0012
W4Z3W3	Egg peptide speract receptor precursor	Strongylocentrotus purpuratus	-0.985	0.0146
P16886	Late histone H2A.L3	Strongylocentrotus purpuratus	-1.0233	0.0337
W4Y2D9	Phosphate carrier protein, mitochondrial-like	Strongylocentrotus purpuratus	-1.0841	0.0176
W4ZCC9	Sodium/potassium ATPase alpha subunit	Strongylocentrotus purpuratus	-1.1023	0
W4YV36	Cytochrome c oxidase subunit 5B, mitochondrial-like	Strongylocentrotus purpuratus	-1.1369	0.0015
W4YB92	Uncharacterized protein	Strongylocentrotus purpuratus	-1.3157	0.0026
W4Y5K3	UPF0468 protein C16orf80 homolog	Strongylocentrotus purpuratus	-1.3641	0.0003
W4XHC0	Tubulin beta chain	Strongylocentrotus purpuratus	-1.3908	0.0293
P11833	Tubulin beta chain	Paracentrotus lividus	-1.428	0.0271
W4XHV6	Parkin coregulated gene protein homolog	Strongylocentrotus purpuratus	-1.5298	0.0011
W4XHR0	Creatine kinase S-type, mitochondrial-like	Strongylocentrotus purpuratus	-1.5512	0.0002
W4ZBK1	Histone H4 (Fragment)	Strongylocentrotus purpuratus	-1.775	0.0471
Q27689	Histone H3	Lytechinus pictus	-2.3125	0.0001
W4XN33	ADP,ATP carrier protein-like	Strongylocentrotus purpuratus	-2.7327	0.0001
W4ZKD5	Histone H4	Strongylocentrotus purpuratus	-2.8691	0.0225
P02292	Histone H2B.3, sperm	Parechinus angulosus	-4.2711	0
P02290	Histone H2B.1, sperm	Parechinus angulosus	-4.2726	0
W4YY90	Tubulin alpha-1C chain-like isoform 1	Strongylocentrotus purpuratus	-4.3749	0
